# Supplementary material for: Effects of physical exercise during pregnancy on delivery outcomes: Systematic review and meta-analysis of randomized controlled trials
Source: PLoS One. 2025 Jul 23;20(7):e0326868. doi: 10.1371/journal.pone.0326868 (PMC12286345; doi:10.1371/journal.pone.0326868)
Supplement: S4 File — (XLSX) [file pone.0326868.s004.xlsx]

## Sheet: Sheet1
ID	Study	Included？	Reasons for exclusion
1	Abbasi M, van den Akker O. A systematic review of changes in women’s physical activity before and during pregnancy and the postnatal period. Journal of Reproductive and Infant Psychology. 2015;33(4):325-58.	No	Not RCT
2	The effect of exercise with special ball during pregnancy on duration of active phase of first stage of birth in nulliparous women. The Iranian Journal of Obstetrics, Gynecology and Infertility, 2015. 18(174): p. 12-21	No	Not English language
3	Zarezadeh T, Nemati N. The effect of exercise on childbirth in primiparous women: A clinical trial study. Nursing Practice Today. 2016;3(2):70-8.	No	No relevant information(Different aim)
4	Salvesen K, Stafne SN, Eggebø TM, Mørkved S. Does regular exercise in pregnancy influence duration of labor? A secondary analysis of a randomized controlled trial. Acta Obstetricia et Gynecologica Scandinavica. 2014;93(1):73‐9.	No	No relevant information(Different aim)
5	Rodríguez-Díaz L, Ruiz-Frutos C, Vázquez-Lara JM, Ramírez-Rodrigo J, Villaverde-Gutiérrez C, Torres-Luque G. Effectiveness of a physical activity programme based on the Pilates method in pregnancy and labour. Enferm Clin. 2017;27(5):271-7	No	No relevant information(Different aim)
6	Rodríguez-Blanque R, Sánchez-García JC, Sánchez-López AM, Mur-Villar N, Fernández-Castillo R, Aguilar Cordero MJ. Influence of physical exercise during pregnancy on newborn weight: a randomized clinical trial. Nutricion hospitalaria. 2017;34(4):834‐40.	No	No relevant information(Different aim)
7	Pereira IB, Silva R, Ayres-de-Campos D, Clode N. Physical exercise at term for enhancing the spontaneous onset of labor: a randomized clinical trial. J Matern Fetal Neonatal Med. 2022;35(4):775-9.	No	No relevant information(Different aim)
8	Brik M, Fernández-Buhigas I, Martin-Arias A, Vargas-Terrones M, Barakat R, Santacruz B. Does exercise during pregnancy impact on maternal weight gain and fetal cardiac function? A randomized controlled trial. Obstet Gynecol. 2019;53(5):583-9.	No	No relevant information(Different aim)
9	Yeo S, Davidge S, Ronis DL, Antonakos CL, Hayashi R, O'Leary S. A Comparison of Walking versus Stretching Exercises to Reduce the Incidence of Preeclampsia: A Randomized Clinical Trial. Hypertension in Pregnancy. 2008;27(2):113-30.	No	No relevant information(Different aim)
10	Mirzakhani K, Hejazinia Z, Golmakani N, Sardar MA, Shakeri MT. The effect of birth ball exercises during pregnancy on mode of delivery in primiparous women. Journal of Midwifery and Reproductive Health. 2015;3(1):269-75.	No	No relevant information(Different aim)
11	Bolanthakodi C, Raghunandan C, Saili A, Mondal S, Saxena P. Prenatal yoga: Effects on alleviation of labor pain and birth outcomes. The Journal of Alternative and Complementary Medicine. 2018;24(12):1181-8.	No	No relevant information(Different aim)
12	del Carmen Carrascosa M, Navas A, Artigues C, Ortas S, Portells E, Soler A, Bennasar-Veny M, Leiva A, Trial TA. Effect of aerobic water exercise during pregnancy on epidural use and pain: A multi-centre, randomised, controlled trial. Midwifery. 2021;103:103105.	No	No relevant information(Different aim)
13	Betran AP, Temmerman M, Kingdon C, Mohiddin A, Opiyo N, Torloni MR, Zhang J, Musana O, Wanyonyi SZ, Gülmezoglu AM. Interventions to reduce unnecessary caesarean sections in healthy women and babies. The Lancet. 2018;392(10155):1358-6	No	No relevant information(Different aim)
14	Domenjoz I, Kayser B, Boulvain M. Effect of physical activity during pregnancy on mode of delivery. American journal of obstetrics and gynecology. 2014;211(4):401.e1-.e11.	No	No relevant information(Different aim)
15	Isrctn, Aerobic water exercise during pregnancy for reducing use of epidural analgesia. https://trialsearch.who.int/Trial2.aspx?TrialID=ISRCTN14097513, 2017.	No	No relevant information(Different aim)
16	Makhija A, Khatik N, Raghunandan C. A randomized control trial to study the effect of integrated yoga on pregnancy outcome in hypertensive disorder of pregnancy. Complement Ther Clin Pract. 2021;43:101366.	No	No relevant information(Different aim)
17	Deeksha, P., et al., Yoga on maternal weight gain and psychological stress in pregnancy: a RCT. BJOG, 2022. 129: p. 68‐.	No	Not retrieved
18	Ghodsi, Z. and M. Asltoghiri, Effects of aerobic exercise training on maternal and neonatal outcome: a randomized controlled trial on pregnant women in Iran. Am J Obstet Gynecol MFM, 2014. 64(9): p. 1053-6.	No	Not retrieved
19	Irct20181219042051N, Investigating the effect of yoga in pregnancy on delivery outcome. https://trialsearch.who.int/Trial2.aspx?TrialID=IRCT20181219042051N1, 2019.	No	Not retrieved
20	Abalos E, Oyarzun E, Addo V, Sharma JB, Matthews J, Oyieke J, Masood SN, El Sheikh MA, Brocklehurst P, Farrell B, Gray S, Hardy P, Jamieson N, Juszczak E, Spark P. CORONIS - International study of caesarean section surgical techniques: the follow-up study. BMC Pregnancy Childbirth. 2013;13:215.	No	Not RCT
21	The effect of practicing yoga during pregnancy on labor stages length, anxiety and pain: a randomized controlled trial. Int J STD AIDS, 2020. 18(2): p. 413-417.	No	Not english language
22	AbdElmagied AM, Vaughan LE, Weaver AL, Laughlin-Tommaso SK, Hesley GK, Woodrum DA, Jacoby VL, Kohi MP, Price TM, Nieves A, Miller MJ, Borah BJ, Gorny KR, Leppert PC, Lemens MA, Stewart EA. Fibroid interventions: reducing symptoms today and tomorrow: extending generalizability by using a comprehensive cohort design with a randomized controlled trial. F1000Res. 2016;215(3):338.e1-.e18.	No	No relevant information
23	Abdul MA, Ibrahim UN, Yusuf MD, Musa H. Efficacy and safety of misoprostol in induction of labour in a Nigerian tertiary hospital. West Afr J Med. 2007;26(3):213-6.	No	No relevant information
24	Actrn. My Exercise My offspring (MEMO) study: a randomised controlled trial to evaluate the effectiveness of a physical activity program for pregnant women. https://trialsearchwhoint/Trial2aspx?TrialID=ACTRN12618000159257. 2018.	No	No relevant information
25	Actrn. BirthCourse: An antenatal package of non-pharmacological pain-relief techniques for labour and birth to reduce the rates of caesarean section in labour and birth. https://trialsearchwhoint/Trial2aspx?TrialID=ACTRN12619000830190. 2019.	No	No relevant information
26	Adesegun D, Cai C, Sivak A, Chari R, Davenport MH. Prenatal exercise and pre-gestational diseases: a systematic review and meta-analysis. Journal of Obstetrics and Gynaecology Canada. 2019;41(8):1134-43. e17.	No	review
27	Aggarwal P, Zutshi V, Batra S. Role of hyoscine N-butyl bromide (HBB, buscopan) as labor analgesic. Indian J Med Sci. 2008;62(5):179-84.	No	No relevant information
28	Aguiar JMd, d'Oliveira AFPL, Schraiber LB. Institutional violence, medical authority, and power relations in maternity hospitals from the perspective of health workers. Cadernos de saúde pública. 2013;29(11):2287-96.	No	No relevant information
29	Agur W, Steggles P, Waterfield M, Freeman R. Does antenatal pelvic floor muscle training affect the outcome of labour? A randomised controlled trial. International urogynecology journal and pelvic floor dysfunction. 2008;19(1):85‐8.	No	No relevant information/doesnot meet inclusion
30	Ajori L, Nazari L, Eliaspour D. Effects of acupuncture for initiation of labor: a double-blind randomized sham-controlled trial. Arch Gynecol Obstet. 2013;287(5):887-9	No	No relevant information
31	Akselsson A, Lindgren H. Mindfetalness to increase women's awareness of fetal movements and pregnancy outcomes: a cluster-randomised controlled trial including 39 865 women. 2020;127(7):829-37	No	No relevant information
32	Aktan B, Kayikcioglu F, Akbayrak T. The comparison of the effects of clinical Pilates exercises with and without childbirth training on pregnancy and birth results. International Journal of Clinical Practice. 2021;75(10).	No	Not RCT
33	Alalaf S. Bemiparin versus low dose aspirin for management of recurrent early pregnancy losses due to antiphospholipd antibody syndrome. Arch Gynecol Obstet. 2012;285(3):641-7.	No	No relevant information
34	Albers LL, Borders N. Minimizing Genital Tract Trauma and Related Pain Following Spontaneous Vaginal Birth. Journal of Midwifery & Women's Health. 2007;52(3):246-53.	No	No relevant information/Diffrent aim
35	Albright CL, Steffen AD, Novotny R, Nigg CR, Wilkens LR, Saiki K, Yamada P, Hedemark B, Maddock JE, Dunn AL, Brown WJ. Baseline Results from Hawaii's Nā Mikimiki Project: A Physical Activity Intervention Tailored to Multiethnic Postpartum Women. Women & Health. 2012;52(3):265-91.	No	No relevant information/Diffrent aim
36	Alkmark M. Efficacy and safety of oral misoprostol vs transvaginal balloon catheter for labor induction: An observational study within the SWEdish Postterm Induction Study (SWEPIS). BMC Res Notes. 2021;100(8):1463-77.	No	observational study
37	Allman B. Exercise during pregnancy and plasma branched-chain amino acid-derived acylcarnitine concentrations. Obesity (Silver Spring, Md). 2020;28(SUPPL 2):96‐.	No	No relevant information/Diffrent aim
38	Alsobayel H, Buragadda S, Aljuaid S, Basamad L, Alshehri S, Alhenaki M, Murayshed H, Melam GR. Sociodemographic factors associated with postpartum physical activity levels in working women. Women & Health. 2020;60(1):60-71.	No	No relevant information/Diffrent aim
39	Altaweli R, McCourt C, Scamell M, Curtis Tyler K. Ethnographic study of the use of interventions during the second stage of labor in Jeddah, Saudi Arabia. Birth (Berkeley, Calif). 2019;46(3):500-8.	No	Not RCT
40	Amornpetchakul P, Lertbunnaphong T. Intravenous carbetocin versus intravenous oxytocin for preventing atonic postpartum hemorrhage after normal vaginal delivery in high-risk singleton pregnancies: a triple-blind randomized controlled trial. 2018;298(2):319-27.	No	No relevant information/Diffrent aim
41	Amorosa JMH, Stone J, Factor SH, Booker W, Newland M, Bianco A. A randomized trial of Foley Bulb for Labor Induction in Premature Rupture of Membranes in Nulliparas (FLIP). Am J Obstet Gynecol. 2017;217(3):360.e1-.e7.	No	No relevant information/Diffrent aim
42	Anim‐Somuah M, Smyth RM, Cyna AM, Cuthbert A. Epidural versus non‐epidural or no analgesia for pain management in labour. Cochrane database of systematic reviews. 2018(5).	No	review
43	Aparicio VA, Ocon O, Diaz Castro J, Acosta Manzano P, Coll Risco I, Borges Cosic M, Jimenez Marin N, Romero Gallardo L, Moreno Fernandez J, Ochoa Herrera JJ. Effects of a concurrent exercise program during pregnancy on colostrum and mature breast milk inflammatory markers. The GESTAFIT PROJECT. Ars pharmaceutica. 2018;59:8‐.	No	No relevant information/Diffrent aim
44	Aparicio VA, Ocon O, Padilla-Vinuesa C, Soriano-Maldonado A, Romero-Gallardo L, Borges-Cosic M, Coll-Risco I, Ruiz-Cabello P, Acosta-Manzano P, Estevez-Lopez F, et al. Effects of supervised aerobic and strength training in overweight and grade I obese pregnant women on maternal and foetal health markers: the GESTAFIT randomized controlled trial. BMC pregnancy and childbirth. 2016;16(1):290.	No	No relevant information/Diffrent aim
45	Arshad R, Kanpurwala MA, Karim N, Hassan JA. Effects of diet and metformin on placental morphology in gestational diabetes mellitus. Pakistan journal of medical sciences. 2016;32(6):1522‐7.	No	No relevant information/Diffrent aim
46	Artymuk NV, Khapacheva SY. Device-assisted pelvic floor muscle postpartum exercise programme for the management of pelvic floor dysfunction after delivery. The Journal of Maternal-Fetal & Neonatal Medicine. 2022;35(3):481-5.	No	No relevant information/Diffrent aim
47	Asbee SM, Jenkins TR, Butler JR, White J, Elliot M, Rutledge A. Preventing excessive weight gain during pregnancy through dietary and lifestyle counseling: a randomized controlled trial. Obstet Gynecol. 2009;113(2 Pt 1):305-12.	No	No relevant information/Diffrent aim
48	Asemi Z, Samimi M, Tabassi Z, Esmaillzadeh A. The effect of DASH diet on pregnancy outcomes in gestational diabetes: a randomized controlled clinical trial. Eur J Clin Nutr. 2014;68(4):490-5.	No	No relevant information/Diffrent aim
49	Aslani A, Tara F, Ghalichi L, Eslami S. The impact of computerized decision aid on mode of delivery - a study protocol. Stud Health Technol Inform. 2014;200:170-2.	No	protocol
50	Assaf-Balut C, de la Torre NG, Duran A, Fuentes M, Bordiú E, Del Valle L, Familiar C, Valerio J, Jimenez I, Herraiz MA. A Mediterranean diet with an enhanced consumption of extra virgin olive oil and pistachios improves pregnancy outcomes in women without Gestational Diabetes Mellitus: A Sub-analysis of the St. Carlos Gestational Diabetes Mellitus Prevention Study. Annals of Nutrition and Metabol…	No	No relevant information/Diffrent aim
51	Attalla M. Exclusive Breastfeeding in Infants of HIV-Positive Mothers: Do the Pros Outweigh the Cons? A Literature Review. Global Health: Annual Review. 2021;1(6).	No	review
52	Aviram A, Lipworth H, Asztalos EV, Mei-Dan E, Melamed N, Cao X, Zaltz A, Hvidman L, Barrett JFR. Delivery of monochorionic twins: lessons learned from the Twin Birth Study. Nutrients. 2020;223(6):916.e1-.e9.	No	No relevant information/Diffrent aim
53	Awad E, Ahmed H, Yousef A, Saab IM. Effect of antenatal exercise on mode of delivery in gestational diabetic females: a single-blind randomized controlled trial. Physiotherapy quarterly. 2019;27(2):1‐5.	No	No relevant information/Diffrent aim
54	Azaïs H, Leroy A, Ghesquiere L, Deruelle P, Hanssens S. Effects of adipokines and obesity on uterine contractility. Cytokine & growth factor reviews. 2017;34:59-66.	No	No relevant information/Diffrent aim
55	Babbar S, Chauhan SP. Exercise and yoga during pregnancy: a survey. The Journal of Maternal-Fetal & Neonatal Medicine. 2015;28(4):431-5.	No	No relevant information/Diffrent aim
56	Baciuk EP, Pereira RI, Cecatti JG, Braga AF, Cavalcante SR. Water aerobics in pregnancy: cardiovascular response, labor and neonatal outcomes. Reproductive health. 2008;5(1):10.	No	Not RCT
57	Backhausen MG, Tabor A, Albert H, Rosthøj S, Damm P, Hegaard HK. The effects of an unsupervised water exercise program on low back pain and sick leave among healthy pregnant women - A randomised controlled trial. PloS one. 2017;12(9):e0182114-e.	No	No relevant information/Diffrent aim
58	Baessler K, Schuessler B. Childbirth-induced trauma to the urethral continence mechanism: review and recommendations. Urology (Ridgewood, NJ). 2003;62(4):39-44.	No	No relevant information/doesnot meet inclusion
59	Baev OR, Rumyantseva VP, Tysyachnyu OV, Kozlova OA, Sukhikh GT. Outcomes of mifepristone usage for cervical ripening and induction of labour in full-term pregnancy. Randomized controlled trial. Eur J Obstet Gynecol Reprod Biol. 2017;217:144-9.	No	No relevant information/Diffrent aim
60	Baker PN, Kenny L. Obstetrics by ten teachers: CRC Press; 2011.	No	No relevant information/Diffrent aim
61	Barasinski C, Debost-Legrand A, Vendittelli F. Is directed open-glottis pushing more effective than directed closed-glottis pushing during the second stage of labor? A pragmatic randomized trial - the EOLE study. Midwifery. 2020;91:102843.	No	No relevant information/Diffrent aim
62	Barfield WD, Jefferies AL, Macones G, Mainous RO, Raju TNK, Wang KS, American College of O, Gynecologists Committee on Obstetric P, American Academy of Pediatrics Committee on F, Newborn, American College Of O, Practice GCoO, Fetus AAOPCo, Newborn. Immersion in Water During Labor and Delivery. Pediatrics (Evanston). 2014;133(4):758-6	No	No relevant information/Diffrent aim
63	Barrett YJ, Rose K. Ease of understanding and performing HIV self-tests by pregnant women and their male partners in Uganda: a cross-sectional study. Ultrasound Obstet Gynecol. 2021;32(7):629-37.	No	Cross sectional study
64	Bartels HC, O'Connor C, Segurado R. Fetal growth trajectories and their association with maternal and child characteristics. 2020;33(14):2427-33.	No	No relevant information/Diffrent aim
65	Bartusevicius A, Barcaite E, Krikstolaitis R, Gintautas V, Nadisauskiene R. Sublingual compared with vaginal misoprostol for labour induction at term: a randomised controlled trial. Bjog. 2006;113(12):1431-7.	No	No relevant information/Diffrent aim
66	Bauer AM, Lappen JR, Gecsi KS, Hackney DN. Cervical ripening balloon with and without oxytocin in multiparas: a randomized controlled trial. Reprod Sci. 2018;219(3):294.e1-.e6.	No	No relevant information/Diffrent aim
67	Bearne LM, Delaney N, Nielsen M, Sheehan KJ. Inequity in exercise-based interventions for adults with intermittent claudication due to peripheral arterial disease: a systematic review. Disability and Rehabilitation. 2022:1-10.	No	review
68	Beigi A, Kabiri M, Zarrinkoub F. Cervical ripening with oral misoprostol at term. Int J Gynaecol Obstet. 2003;83(3):251-5.	No	No relevant information/Diffrent aim
69	Bélanger-Gravel A, Godin G, Bilodeau A, Poirier P. The effect of implementation intentions on physical activity among obese older adults: A randomised control study. Psychology & Health. 2013;28(2):217-33.	No	No relevant information/Diffrent aim
70	Belhadj Amor M, Draief A, Ouezini R, Dhahri S, Jebali A, Lamine K, Ferjani M. [30 microg intrathecal clonidine prolongs labour analgesia, but increases the incidence of hypotension and abnormal foetal heart rate patterns]. Ann Fr Anesth Reanim. 2007;26(11):916-20.	No	No relevant information/doesnot meet inclusion
71	Bellows B, Kyobutungi C, Mutua MK, Warren C, Ezeh A. Increase in facility-based deliveries associated with a maternal health voucher programme in informal settlements in Nairobi, Kenya. Health policy and planning. 2013;28(2):134-42.	No	No relevant information/Diffrent aim
72	Ben Regaya L, Fatnassi R, Khlifi A, Fékih M, Kebaili S, Soltan K, Khairi H, Hidar S. [Role of deambulation during labour: A prospective randomized study]. J Gynecol Obstet Biol Reprod (Paris). 2010;39(8):656-62.	No	No relevant information/Diffrent aim
73	Berger N, Vaillancourt C, Boksa P. Genetic factors modulate effects of C-section birth on dopaminergic function in the rat. Neuroreport. 2000;11(3):639-43.	No	No relevant information/Diffrent aim
74	Bergman I, Westergren Söderberg M, Ek M. Perineorrhaphy Compared With Pelvic Floor Muscle Therapy in Women With Late Consequences of a Poorly Healed Second-Degree Perineal Tear: A Randomized Controlled Trial. Obstetrics and gynecology (New York 1953). 2020;135(2):341-51.	No	No relevant information/Diffrent aim
75	Bergström M, Kieler H, Waldenström U. Effects of natural childbirth preparation versus standard antenatal education on epidural rates, experience of childbirth and parental stress in mothers and fathers: a randomised controlled multicentre trial. BJOG. 2009;116(9):1167‐76.	No	No relevant information/Diffrent aim
76	Berkowitz LR. Case records of the Massachusetts General Hospital. Weekly clinicopathological exercises. Case 20-2004. A 46-year-old woman with pelvic-floor relaxation after a second vaginal delivery. The New England journal of medicine. 2004;350(26):2699-706.	No	No relevant information/doesnot meet inclusion
77	Bernard JM, Le Roux D, Barthe A, Jourdain O, Vizquel L, Michel C. The dose-range effects of sufentanil added to 0.125% bupivacaine on the quality of patient-controlled epidural analgesia during labor. Anesth Analg. 2001;92(1):184-8.	No	No relevant information/Diffrent aim
78	Bernitz S, Øian P, Rolland R, Sandvik L, Blix E. Oxytocin and dystocia as risk factors for adverse birth outcomes: a cohort of low-risk nulliparous women. Midwifery. 2014;30(3):364-70.	No	No relevant information/Diffrent aim
79	Bernitz S, Øian P, Sandvik L, Blix E. Evaluation of satisfaction with care in a midwifery unit and an obstetric unit: a randomized controlled trial of low-risk women. BMC Pregnancy Childbirth. 2016;16(1):143.	No	No relevant information/Diffrent aim
80	Berry MP, Adams MA, Butryn ML, Kerrigan S, Forman EM. Efficacy and mechanisms of a brief adaptive goal-setting intervention for physical activity: A randomised pilot trial. International Journal of Sport and Exercise Psychology. 2022:1-23.	No	pilot trial
81	Biana CB, Cecagno D, Porto AR, Cecagno S, Marques VdA, Soares MC. Non-pharmacological therapies applied in pregnancy and labor: an integrative review. Revista da Escola de Enfermagem da U S P. 2021;55:e03681-e.	No	No relevant information/Diffrent aim
82	Bigelow CA, Pan S, Overbey JR, Stone J. Propranolol for Induction of Labor in Nulliparas trial a double-blind, randomized, placebo-controlled trial. Am J Obstet Gynecol. 2021;3(2):100301	No	No relevant information/Diffrent aim
83	Bjork Ingul C, Krohn Garnaes K, Moholdt T, Nyrnes SA. Cardiac function in newborns of obese women and the effect of an exercise intervention during pregnancy. European heart journal. 2017;38:124‐.	No	No relevant information/Diffrent aim
84	Blackman Carr LT, Samuel-Hodge CD, Ward DS, Evenson KR, Bangdiwala SI, Tate DF. Comparative effectiveness of a standard behavioral and physical activity enhanced behavioral weight loss intervention in Black women. Women & Health. 2020;60(6):676-91.	No	No relevant information/Diffrent aim
85	Blackman Carr LT, Samuel-Hodge CD, Ward DS, Evenson KR, Bangdiwala SI, Tate DF. Comparative effectiveness of a standard behavioral and physical activity enhanced behavioral weight loss intervention in Black women. Women & Health. 2020;60(6):676-91.	No	No relevant information/Diffrent aim
86	Blackshaw K, Valtchev P, Koolaji N, Berry N, Schindeler A, Dehghani F, Banati RB. The risk of infectious pathogens in breast-feeding, donated human milk and breast milk substitutes. Public Health Nutrition. 2021;24(7):1725-40.	No	No relevant information/Diffrent aim
87	Bleich AT, Villano KS, Lo JY, Alexander JM, McIntire DD, Leveno KJ. Oral misoprostol for labor augmentation: a randomized controlled trial. Obstet Gynecol. 2011;118(6):1255-60.	No	No relevant information/Diffrent aim
88	Bleicher I, Dikopoltsev E, Kadour-Ferro E, Sammour R, Gonen R, Sagi S, Eshel A, Nussam L, Vitner D. Double-Balloon Device for 6 Compared With 12 Hours for Cervical Ripening: A Randomized Controlled Trial. Obstet Gynecol. 2020;135(5):1153-60.	No	No relevant information/Diffrent aim
89	Blohm K, Beidler J, Rosen P, Kressler J, Hong MY. Effect of acute watermelon juice supplementation on post-submaximal exercise heart rate recovery, blood lactate, blood pressure, blood glucose and muscle soreness in healthy non-athletic men and women. International Journal of Food Sciences and Nutrition. 2020;71(4):482-9.	No	No relevant information/Diffrent aim
90	Blue NR, Murray-Krezan C, Drake-Lavelle S, Weinberg D, Holbrook BD, Katukuri VR, Leeman L, Mozurkewich EL. Effect of ibuprofen vs acetaminophen on postpartum hypertension in preeclampsia with severe features: a double-masked, randomized controlled trial. Am J Obstet Gynecol. 2018;218(6):616.e1-.e8.	No	No relevant information/Diffrent aim
91	Bø K, Hilde G, Jensen JS, Siafarikas F, Engh ME. Too tight to give birth? Assessment of pelvic floor muscle function in 277 nulliparous pregnant women. International Urogynecology Journal. 2013;24(12):2065-70.	No	No relevant information/Diffrent aim
92	Bolanthakodi C, Raghunandan C, Saili A, Mondal S, Saxena P. Prenatal Yoga: Effects on Alleviation of Labor Pain and Birth Outcomes. Journal of alternative and complementary medicine (New York, NY). 2018;24(12):1181‐8.	No	No relevant information/Diffrent aim
93	Bolukbasi D, Sener EB, Sarihasan B, Kocamanoglu S, Tur A. Comparison of maternal and neonatal outcomes with epidural bupivacaine plus fentanyl and ropivacaine plus fentanyl for labor analgesia. Int J Obstet Anesth. 2005;14(4):288-93.	No	No relevant information/Diffrent aim
94	Bor P, Ledertoug S, Boie S, Knoblauch NO, Stornes I. Continuation versus discontinuation of oxytocin infusion during the active phase of labour: a randomised controlled trial. Bjog. 2016;123(1):129-35.	No	No relevant information/Diffrent aim
95	Borden A, Cook-Cottone C. Yoga and eating disorder prevention and treatment: A comprehensive review and meta-analysis. Eating Disorders. 2020;28(4):400-37.	No	No relevant information/Diffrent aim
96	Borgen I, Garnweidner-Holme LM, Jacobsen AF, Bjerkan K, Fayyad S, Joranger P, Lilleengen AM, Mosdol A, Noll J, Smastuen MC, et al. Smartphone application for women with gestational diabetes mellitus: a study protocol for a multicentre randomised controlled trial. BMJ open. 2017;7(3) (no pagination).	No	No relevant information/Diffrent aim
97	Borgen I, Garnweidner-Holme LM, Jacobsen AF, Bjerkan K, Fayyad S, Joranger P, Lilleengen AM, Mosdøl A, Noll J, Småstuen MC, Terragni L, Torheim LE, Lukasse M. Smartphone application for women with gestational diabetes mellitus: a study protocol for a multicentre randomised controlled trial. 2017;7(3):e013117.	No	No relevant information/Diffrent aim
98	Borgen I, Småstuen MC, Jacobsen AF, Garnweidner-Holme LM, Fayyad S, Noll J, Lukasse M. Effect of the Pregnant+ smartphone application in women with gestational diabetes mellitus: a randomised controlled trial in Norway. BMJ Open. 2019;9(11):e030884.	No	No relevant information/Diffrent aim
99	Borg-Stein JMD, Dugan SAMD. Musculoskeletal Disorders of Pregnancy, Delivery and Postpartum. Physical medicine and rehabilitation clinics of North America. 2007;18(3):459-76.	No	No relevant information/Diffrent aim
100	Boriboonhiransarn D, Leetheeragul J, Sirisomboon R, Jiraprasertwong R, Hladunewich MA, Derby GC, Lafayette RA, Blouch KL, Druzin ML, Myers BD. Effect of L-arginine therapy on the glomerular injury of preeclampsia: a randomized controlled trial. Arch Gynecol Obstet. 2006;107(4):886-95.	No	No relevant information/Diffrent aim
101	Borup L, Wurlitzer W, Hedegaard M, Kesmodel US, Hvidman L. Acupuncture as pain relief during delivery: a randomized controlled trial. BMJ Open. 2009;36(1):5-12.	No	No relevant information/Diffrent aim
102	Boselli E, Debon R, Duflo F, Bryssine B, Allaouchiche B, Chassard D. Ropivacaine 0.15% plus sufentanil 0.5 microg/mL and ropivacaine 0.10% plus sufentanil 0.5 microg/mL are equivalent for patient-controlled epidural analgesia during labor. Anesth Analg. 2003;96(4):1173-7.	No	No relevant information/Diffrent aim
103	Bostancı E, Kilicci C, Ozkaya E, Abide Yayla C. Continuous oxytocin versus intermittent oxytocin for induction of labor: a randomized study. 2020;33(4):651-6.	No	No relevant information/Diffrent aim
104	Bovbjerg ML. Maternal Physical Activity and Birth Outcomes. 2010.	No	No relevant information/Diffrent aim
105	Bozkurt M, Yumru AE, Şahin L. Pelvic floor dysfunction, and effects of pregnancy and mode of delivery on pelvic floor. Taiwanese journal of obstetrics & gynecology. 2014;53(4):452-8.	No	No relevant information/Diffrent aim
106	Brady SS, Berry A, Camenga DR, Fitzgerald CM, Gahagan S, Hardacker CT, Harlow BL, Hebert‐Beirne J, LaCoursiere DY, Lewis JB, Low LK, Lowder JL, Markland AD, McGwin G, Newman DK, Palmer MH, Shoham DA, Smith AL, Stapleton A, Williams BR, Sutcliffe S, Prevention of Lower Urinary Tract S. Applying concepts of life course theory and life course epidemiology to the study of bladder health and lower uri…	No	No relevant information/Diffrent aim
107	Bräne E, Olsson A, Andolf E. A randomized controlled trial on early induction compared to expectant management of nulliparous women with prolonged latent phases. Acta Obstet Gynecol Scand. 2014;93(10):1042-9.	No	No relevant information/Diffrent aim
108	Brément S, Mossan S, Belery A, Racinet C. [Delivery in lateral position. Randomized clinical trial comparing the maternal positions in lateral position and dorsal position for the second stage of labour]. Gynecol Obstet Fertil. 2007;35(7-8):637-44.	No	No relevant information/Diffrent aim
109	Briery CM, Veillon EW, Klauser CK, Martin RW, Magann EF, Chauhan SP, Morrison JC. Women with preterm premature rupture of the membranes do not benefit from weekly progesterone. Am J Obstet Gynecol. 2011;204(1):54.e1-5.	No	No relevant information/Diffrent aim
110	Brik M, Fernández-Buhigas I, Martin-Arias A, Vargas-Terrones M, Barakat R, Santacruz B. Does exercise during pregnancy impact on maternal weight gain and fetal cardiac function? A randomized controlled trial. Obstet Gynecol. 2019;53(5):583-9.	No	No relevant information/Diffrent aim
111	Brincat C, Lewicky-Gaupp C, Patel D, Sampselle C, Miller J, Delancey JO, Fenner DE. Fecal incontinence in pregnancy and post partum. International journal of gynaecology and obstetrics. 2009;106(3):236‐8.	No	No relevant information/Diffrent aim
112	1. Brincat C, Lewicky-Gaupp C, Patel D, Sampselle C, Miller J, DeLancey JOL, Fenner DE. Fecal incontinence in pregnancy and post partum. International journal of gynecology and obstetrics. 2009;106(3):236-8.	No	No relevant information/Diffrent aim
113	Broberg L, Backhausen M, Damm P, Bech P, Tabor A, Hegaard HK. Effect of supervised exercise in groups on psychological well-being among pregnant women at risk of depression (the EWE Study): study protocol for a randomized controlled trial. Trials. 2017;18(1):210.	No	No relevant information/Diffrent aim
114	Broberg L, Tabor A, Rosthøj S, Backhausen M, Frokjaer VG, Damm P, Hegaard HK. Effect of supervised group exercise on psychological well-being among pregnant women with or at high risk of depression (the EWE Study): a randomized controlled trial. Acta obstetricia et gynecologica Scandinavica. 2021;100(1):129‐38.	No	No relevant information/Diffrent aim
115	Brown M-A, Goldstein-Shirley J, Robinson J, Casey S. The Effects of a Multi-Modal Intervention Trial of Light, Exercise, and Vitamins on Women's Mood. Women & Health. 2001;34(3):93-112.	No	No relevant information/Diffrent aim
116	Brunelli WS. Avaliação dos resultados das condições perineais após o reparo de trauma perineal com cola cirúrgica ou fio de sutura até 8 meses de pós-parto: Universidade de São Paulo; 2019	No	No relevant information/Diffrent aim
117	Bubnjevic K, Macura M, Jakovljevic A, Borisavljevic A, Djokovic N. Effect of aerobic exercise on frequency of vaginal birth: A meta-analysis. Vojnosanitetski pregled. 2022;79(1):55-61.	No	No relevant information/Diffrent aim
118	Bubnjević K, Macura M, Jakovljevic A, Borisavljevic A, Djokovic N. Uticaj aerobnog fizičkog vežbanja na učestalost vaginalnog porođaja–meta analiza. Vojnosanitetski pregled. 2022;79(1).	No	No relevant information/Diffrent aim
119	Bubnjevic K, Ugarkovic D. Aerobic physical exercise in the third trimester in pregnant woman with Hashimoto`s thyroiditis: A case report. Vojnosanitetski pregled. 2017;74(7):687-92.	No	No relevant information/Diffrent aim
120	Bubnjević K, Ugarković D. Aerobic physical exercise in the third trimester in pregnant woman with Hashimoto's thyroiditis: A case report. Vojnosanitetski pregled. 2017;74(7):687-92.	No	No relevant information/Diffrent aim
121	Bubnjević KV, Macura M, Jakovljević A, Borisavljević A, Đoković N. Effect of aerobic exercise on frequency of vaginal birth: A meta-analysis. Vojnosanitetski pregled. 2022;79(1):55-61.	No	No relevant information/Diffrent aim
122	Bucharles J, Jenzer J. Comment promouvoir l'arrivée en travail actif en salle d'accouchement des parturientes à bas risque obstétrical? 2019.	No	No relevant information/Diffrent aim
123	Bung P, Artal R, Khodiguian N, Kjos S, editors. Exercise in gestational diabetes : an optional therapeutic approach ?1991; Alexandria, VA: American Diabetes Association.	No	No relevant information/Diffrent aim
124	Bung P, Artal R, Khodiguian N, Kjos S. Exercise in gestational diabetes. An optional therapeutic approach? Diabetes. 1991;40 Suppl 2:182‐5.	No	No relevant information/Diffrent aim
125	Byaruhanga R, Bassani DG, Jagau A, Muwanguzi P, Montgomery AL, Lawn JE. Use of wind-up fetal Doppler versus Pinard for fetal heart rate intermittent monitoring in labour: a randomised clinical trial. BMJ Open. 2015;5(1):e006867.	No	No relevant information/Diffrent aim
126	Cabrera-Rubio R, Collado MC, Laitinen K, Salminen S, Isolauri E, Mira A. The human milk microbiome changes over lactation and is shaped by maternal weight and mode of delivery. Am J Clin Nutr. 2012;96(3):544-51.	No	No relevant information/Diffrent aim
127	Caissutti C, Berghella V. Management of Delivery: Obstetric Aspects. Gestational Diabetes. 28: Karger Publishers; 2020. p. 183-93.	No	No relevant information/Diffrent aim
128	Çankaya S. Effects of Antenatal Education on Fear of Birth, Depression, Anxiety, Childbirth Self-Efficacy, and Mode of Delivery in Primiparous Pregnant Women: A Prospective Randomized Controlled Study. Arch Gynecol Obstet. 2021;30(6):818-29.	No	No relevant information/Diffrent aim
129	Cao YM, Wang W, Cai NN, Ma M, Liu J, Zhang P, Xue L, Liu YY. The impact of the one-day clinic diabetes mellitus management model on perinatal outcomes in patients with gestational diabetes mellitus. Diabetes, metabolic syndrome and obesity: targets and therapy. 2021;14:3533‐40.	No	No relevant information/Diffrent aim
130	Capogna G, Camorcia M, Stirparo S, Farcomeni A. Programmed intermittent epidural bolus versus continuous epidural infusion for labor analgesia: the effects on maternal motor function and labor outcome. A randomized double-blind study in nulliparous women. Anesth Analg. 2011;113(4):826-31.	No	No relevant information/Diffrent aim
131	Carbone JF, Tuuli MG, Fogertey PJ, Roehl KA, Macones GA. Combination of Foley bulb and vaginal misoprostol compared with vaginal misoprostol alone for cervical ripening and labor induction: a randomized controlled trial. Obstet Gynecol. 2013;121(2 Pt 1):247-52.	No	No relevant information/Diffrent aim
132	Caroci AdS, Riesco MLG, Rocha BMC, Ventura LdJ, Oliveira SG. Evaluation of perineal muscle strength in the first trimester of pregnancy. Revista latino-americana de enfermagem. 2014;22(6):893-901.	No	No relevant information/Diffrent aim
133	Carpenter RE, Emery SJ, Uzun O, Rassi D, Lewis MJ. Influence of physical exercise on baroreceptor sensitivity during pregnancy. The Journal of Maternal-Fetal & Neonatal Medicine. 2017;30(5):514-9.	No	No relevant information/Diffrent aim
134	Carpenter RE, Emery SJ, Uzun O, Rassi D, Lewis MJ. Influence of antenatal physical exercise on heart rate variability and QT variability. The Journal of Maternal-Fetal & Neonatal Medicine. 2017;30(1):79-84.	No	No relevant information/Diffrent aim
135	Carrascosa MDC, Navas A, Artigues C, Ortas S, Portells E, Soler A, Bennasar-Veny M, Leiva A. Effect of aerobic water exercise during pregnancy on epidural use and pain: A multi-centre, randomised, controlled trial. Am J Obstet Gynecol. 2021;103:103105.	No	No relevant information/Diffrent aim
136	Casey BM, Rice MM, Landon MB, Varner MW, Reddy UM, Wapner RJ, Rouse DJ, Biggio JR, Thorp JM, Chien EK, et al. Effect of Treatment of Mild Gestational Diabetes on Long-Term Maternal Outcomes. American journal of perinatology. 2020;37(5):475‐82.	No	No relevant information/Diffrent aim
137	Castelijn B, Hollander K, Hensbergen J, IJzerman R, Valkenburg-van den Berg A, Twisk J, De Groot C, Wouters M. Peripartum fetal distress in diabetic women: a retrospective case-cohort study. BMC Pregnancy and Childbirth. 2018;18(1):1-8.	No	No relevant information/Diffrent aim
138	Castro C, Afonso M, Carvalho R, Clode N, Graça LM. Effect of vaginal intercourse on spontaneous labor at term: a randomized controlled trial. Arch Gynecol Obstet. 2014;290(6):1121-5.	No	No relevant information/Diffrent aim
139	Catov JM, Parker CB, Gibbs BB, Carper B, Grobman WA. Patterns of physical activity from early pregnancy through five years after delivery and their association with maternal cardiometabolic health. American journal of obstetrics and gynecology Conference: 37th annual meeting of the society for maternal-fetal medicine: the pregnancy meeting United states Conference start: 20170123 Conference end: …	No	No relevant information/Diffrent aim
140	Cecatti JG, Tedesco RP, Pires HM, Calderon IM, Faúndes A. Effectiveness and safety of a new vaginal misoprostol product specifically labeled for cervical ripening and labor induction. Acta Obstet Gynecol Scand. 2006;85(6):706-11.	No	No relevant information/Diffrent aim
141	Celenay ST, Karaaslan Y, Coban O, Oskay K. A comparison of Kinesio taping and external electrical stimulation in addition to pelvic floor muscle exercise and sole pelvic floor muscle exercise in women with overactive bladder: a randomized controlled study. Disability and Rehabilitation. 2022;44(18):5124-32.	No	No relevant information/Diffrent aim
142	Celentano DD, Bond KC, Lyles CM, Eiumtrakul S, Go VF-L, Beyrer C, na Chiangmai C, Nelson KE, Khamboonruang C, Vaddhanaphuti C. Preventive intervention to reduce sexually transmitted infections: a field trial in the Royal Thai Army. Archives of Internal Medicine. 2000;160(4):535-40.	No	No relevant information/Diffrent aim
143	Cerri RL, Rutigliano HM, Lima FS, Araújo DB, Santos JE. Effect of source of supplemental selenium on uterine health and embryo quality in high-producing dairy cows. Theriogenology. 2009;71(7):1127-37.	No	No relevant information/Diffrent aim
144	Chaillet N, Belaid L, Crochetiere C, Roy L, Gagné GP, Moutquin JM, Rossignol M, Dugas M, Wassef M, Bonapace J. Nonpharmacologic approaches for pain management during labor compared with usual care: a meta‐analysis. Birth. 2014;41(2):122-37.	No	No relevant information/Diffrent aim
145	Chalifoux LA, Bauchat JR, Higgins N, Toledo P, Peralta FM, Farrer J, Gerber SE, McCarthy RJ, Sullivan JT. Effect of Intrathecal Bupivacaine Dose on the Success of External Cephalic Version for Breech Presentation: A Prospective, Randomized, Blinded Clinical Trial. Anesthesiology. 2017;127(4):625-32.	No	No relevant information/Diffrent aim
146	Chandrasekaran N, Storm S, De Souza LR, Leacroix M, Hashim S, Walfisch A, Berger H. The impact of Video based activity platform on management of Gestational Diabetes, a randomized controlled trial. American journal of obstetrics and gynecology. 2018;218(1):S471‐S2.	No	No relevant information/Diffrent aim
147	Chang YK, Chen WH, Yu MH, Liu HS. Intracervical misoprostol and prostaglandin E2 for labor induction. Int J Gynaecol Obstet. 2003;80(1):23-8.	No	No relevant information/Diffrent aim
148	Chao AS, Chao A, Wang TH, Chang YC, Peng HH, Chang SD, Chao A, Chang CJ, Lai CH, Wong AMK. Pain relief by applying transcutaneous electrical nerve stimulation (TENS) on acupuncture points during the first stage of labor: a randomized double-blind placebo-controlled trial. Pain. 2007;127(3):214-20.	No	No relevant information/Diffrent aim
149	Chapman RF, Mickleborough TD. The Effects of Caffeine on Ventilation and Pulmonary Function During Exercise: An Often-Overlooked Response. The Physician and Sportsmedicine. 2009;37(4):97-103.	No	No relevant information/Diffrent aim
150	Charkamyani F, Hosseinkhani A, Neisani Samani L, Khedmat L. Reducing the Adverse Maternal and Fetal Outcomes in IVF Women by Exercise Interventions During Pregnancy. Research Quarterly for Exercise and Sport. 2019;90(4):589-99.	No	No relevant information/Diffrent aim
151	Chasan-Taber L, Evenson KR, Sternfeld B, Kengeri S. Assessment of Recreational Physical Activity During Pregnancy in Epidemiologic Studies of Birthweight and Length of Gestation: Methodologic Aspects. Women & Health. 2007;45(4):85-107.	No	No relevant information/Diffrent aim
152	Chasan-Taber L, Silveira M, Pekow P, Braun B, Manson JE, Solomon CG, Markenson G. Physical activity, sedentary behavior and risk of hypertensive disorders of pregnancy in Hispanic women. Hypertension in Pregnancy. 2015;34(1):1-16.	No	No relevant information/Diffrent aim
153	Chaudhuri S, Mitra SN, Banerjee PK, Biswas PK, Bhattacharyya S. Comparison of vaginal misoprostol tablets and prostaglandin E2 gel for the induction of labor in premature rupture of membranes at term: a randomized comparative trial. J Obstet Gynaecol Res. 2011;37(11):1564-71.	No	No relevant information/Diffrent aim
154	Chawla S, Amaram A, Gopal SP, Natarajan G. Safety and efficacy of Trans-warmer mattress for preterm neonates: results of a randomized controlled trial. J Perinatol. 2011;31(12):780-4.	No	No relevant information/Diffrent aim
155	Che YJ, Gao YL, Jing J, Kuang Y, Zhang M. Effects of an Informational Video About Anesthesia on Pre- and Post-Elective Cesarean Section Anxiety and Recovery: A Randomized Controlled Trial. Med Sci Monit. 2020;26:e920428.	No	No relevant information/Diffrent aim
156	Chen R, Rosario Kd, Lockman A, Boehm J, Bousquet-Santos K, Siegel E, Mendes WB, Kubzansky LD. Effects of induced optimism on subjective states, physical activity, and stress reactivity. The Journal of Positive Psychology. 2022:1-14.	No	No relevant information/Diffrent aim
157	Chen SY, Lin PL, Yang YH, Yang YM, Lee CN, Fan SZ, Chen LK. The effects of different epidural analgesia formulas on labor and mode of delivery in nulliparous women. Taiwan J Obstet Gynecol. 2014;53(1):8-11.	No	No relevant information/Diffrent aim
158	Chiarelli P, Cockburn J. Promoting urinary continence in women after delivery: randomised controlled trial. BMJ (Clinical research ed). 2002;324(7348):1241.	No	No relevant information/Diffrent aim
159	Chiarelli P, Murphy B, Cockburn J. Acceptability of a urinary continence promotion programme to women in postpartum. BJOG. 2003;110(2):188‐96.	No	No relevant information/Diffrent aim
160	ChiCtr. A randomized controlled study on the effectiveness of pre-rehabilitation techniques centered on emotional management training and exercise intervention in preventing perinatal depression in elderly primiparas. https://trialsearchwhoint/Trial2aspx?TrialID=ChiCTR2000036483. 2020.	No	No relevant information/Diffrent aim
161	Choulagai BP, Aryal UR, Shrestha B, Vaidya A, Onta S, Petzold M, Krettek A, Institutionen för medicin afsofefh, Göteborgs u, Gothenburg U, Institutionen för medicin afiokn, Sahlgrenska A, Sahlgrenska a, Institute of Medicine DoPH, Community Medicine HM, Institute of Medicine DoIM, Clinical N. Jhaukhel-Duwakot Health Demographic Surveillance Site, Nepal: 2012 follow-up survey and use of skilled bi…	No	No relevant information/Diffrent aim
162	Chowdhury R, Dotson E, Blackstock AJ, McClintock S, Maheswary NP, Faria S, Islam S, Akter T, Kroeger A, Akhter S, Bern C. Comparison of insecticide-treated nets and indoor residual spraying to control the vector of visceral leishmaniasis in Mymensingh District, Bangladesh. Am J Trop Med Hyg. 2011;84(5):662-7.	No	No relevant information/Diffrent aim
163	Church S. Midwives' personal experiences of pregnancy and childbirth: Exploring issues of autonomy and agency in relation to the use of professional knowledge. Human fertility (Cambridge, England). 2014;17(3):231-5.	No	No relevant information/Diffrent aim
164	Cicek S, Basar F. The effects of breathing techniques training on the duration of labor and anxiety levels of pregnant women. Complementary therapies in clinical practice. 2017;29:213-9.	No	No relevant information/Diffrent aim
165	Citak N, Cam C, Arslan H, Karateke A, Tug N, Ayaz R, Celik C. Postpartum sexual function of women and the effects of early pelvic floor muscle exercises. Acta Obstetricia et Gynecologica Scandinavica. 2010;89(6):817-22.	No	No relevant information/Diffrent aim
166	Clark E, Isler C, Strickland D, McMillan AG, Fang X, Kuehn D, Ravisankar S, Strom C, May LE. Influence of aerobic exercise on maternal lipid levels and offspring morphometrics. International journal of obesity (2005). 2019;43(3):594‐602.	No	No relevant information/Diffrent aim
167	Clément HJ, Caruso L, Lopez F, Broisin F, Blanc-Jouvan M, Derré-Brunet E, Thomasson A, Leboucher G, Viale JP. Epidural analgesia with 0.15% ropivacaine plus sufentanil 0.5 microgram ml-1 versus 0.10% bupivacaine plus sufentanil 0.5 microgram ml-1: a double-blind comparison during labour. Br J Anaesth. 2002;88(6):809-13.	No	No relevant information/Diffrent aim
168	Coblentz WK, Brink GE, Esser NM, Cavadini JS. Effects of cultivar and grazing initiation date on fall-grown oat for replacement dairy heifers. J Dairy Sci. 2015;98(9):6455-70.	No	No relevant information/Diffrent aim
169	Coll Risco I, Ruiz Cabello P, Romero Gallardo L, Acosta Manzano P, Borges Cosic M, Ocon O, Onieva Aguayo C, Gascon Cortes E, Sanchez Gonzalez C, Aparicio VA. Effects of a concurrent exercise training program during pregnancy on maternal blood glucose and lipid profile. The GESTAFIT PROJECT. Ars pharmaceutica. 2018;59:61‐.	No	No relevant information/Diffrent aim
170	Conde A, Ben S, Tarigo J, Artucio S, Varela V, Grimaldi P, Sosa C, Alonso J. Comparison between vaginal and sublingual misoprostol 50 µg for cervical ripening prior to induction of labor: randomized clinical trial. Arch Gynecol Obstet. 2017;295(4):839-44.	No	No relevant information/Diffrent aim
171	Connolly KA, Kohari KS, Rekawek P, Smilen BS, Miller MR, Moshier E, Factor SH, Stone JL, Bianco AT. A randomized trial of Foley balloon induction of labor trial in nulliparas (FIAT-N). Am J Obstet Gynecol. 2016;215(3):392.e1-6.	No	No relevant information/Diffrent aim
172	Cooper M, McCutcheon H, Warland J. Water immersion policies and guidelines: How are they informed? Women and birth : journal of the Australian College of Midwives. 2019;32(3):246-54.	No	No relevant information/Diffrent aim
173	Costa DD, Rippen N, Dritsa M, Ring A. Self-reported leisure-time physical activity during pregnancy and relationship to psychological well-being. Journal of Psychosomatic Obstetrics & Gynecology. 2003;24(2):111-9.	No	No relevant information/Diffrent aim
174	Coutsoudis A. Influence of infant feeding patterns on early mother‐to‐child transmission of HIV‐1 in Durban, South Africa. Annals of the New York Academy of Sciences. 2000;918(1):136-44.	No	No relevant information/Diffrent aim
175	Craig MG, Grant EN, Tao W, McIntire DD, Leveno KJ. A randomized control trial of bupivacaine and fentanyl versus fentanyl-only for epidural analgesia during the second stage of labor. Anesthesiology. 2015;122(1):172-7.	No	No relevant information/Diffrent aim
176	Crépin G, Cosson M, Lucot J-P, Collinet P. Genital prolapse in young women: a topical issue. Bulletin de l'Académie nationale de médecine. 2007;191(4-5):827-36; discussion 36.	No	No relevant information/Diffrent aim
177	Crowther SA, Hall J, Balabanoff D, Baranowska B, Kay L, Menage D, Fry J. Spirituality and childbirth: An international virtual co–operative inquiry. Women and birth : journal of the Australian College of Midwives. 2021;34(2):e135-e45.	No	No relevant information/Diffrent aim
178	Ctri. Ayurvedic management in preventing intra uterine growth retardation. https://trialsearchwhoint/Trial2aspx?TrialID=CTRI/2017/03/008259. 2017.	No	No relevant information/Diffrent aim
179	Ctri. A Study to Observe the Effects of Occupational Factors on Maternal Health and Delivery Outcomes in Working Women During Pregnancy. http://wwwwhoint/trialsearch/Trial2aspx?TrialID=CTRI/2021/05/033704. 2021.	No	No relevant information/Diffrent aim
180	Ctri. A trial to study the effect of video assissted teaching about diet and exercise on prevention of constipation among women after delivery. https://trialsearchwhoint/Trial2aspx?TrialID=CTRI/2021/12/038482. 2021.	No	No relevant information/Diffrent aim
181	Curtis EM, Moon RJ, D'Angelo S, Crozier SR, Bishop NJ, Gopal-Kothandapani JS, Kennedy SH, Papageorghiou AT, Fraser R, Gandhi SV, et al. Pregnancy Vitamin D Supplementation and Childhood Bone Mass at Age 4 Years: findings From the Maternal Vitamin D Osteoporosis Study (MAVIDOS) Randomized Controlled Trial. JBMR plus. 2022.	No	No relevant information/Diffrent aim
182	Cutovic M, Konstantinovic L, Stankovic Z, Vesovic-Potic V. Structured exercise program improves functional capacity and delays relapse in euthyroid patients with Graves’ disease. Disability and Rehabilitation. 2012;34(18):1511-8	No	No relevant information/Diffrent aim
183	Da Costa D, Lowensteyn I, Abrahamowicz M, Ionescu-Ittu R, Dritsa M, Rippen N, Cervantes P, Khalifé S. A randomized clinical trial of exercise to alleviate postpartum depressed mood. Journal of Psychosomatic Obstetrics & Gynecology. 2009;30(3):191-200.	No	No relevant information/Diffrent aim
184	da Graça Krupa F, Cecatti JG, de Castro Surita FG, Milanez HM, Parpinelli MA. Misoprostol versus expectant management in premature rupture of membranes at term. Bjog. 2005;112(9):1284-90.	No	No relevant information/Diffrent aim
185	Dagenais LM, Lahay ER, Stueck KA, White E, Williams L, Harris SR. Effects of Electrical Stimulation, Exercise Training and Motor Skills Training on Strength of Children with Meningomyelocele: A Systematic Review. Physical & Occupational Therapy In Pediatrics. 2009;29(4):445-63.	No	No relevant information/Diffrent aim
186	Dahlberg J, Nelson M, Dahlgren MA, Blomberg M. Ten years of simulation-based shoulder dystocia training- impact on obstetric outcome, clinical management, staff confidence, and the pedagogical practice - a time series study. BMC pregnancy and childbirth. 2018;18(1):361-.	No	No relevant information/Diffrent aim
187	Dalrymple KV, Uwhubetine O, Flynn AC. Modifiable Determinants of Postpartum Weight Loss in Women with Obesity: A Secondary Analysis of the UPBEAT Trial. 2021;13(6).	No	No relevant information/Diffrent aim
188	Dalrymple KV, Uwhubetine O, Flynn AC, Pasupathy D, Briley AL, Relph SA, Seed PT, O'Keeffe M, Poston L. Modifiable Determinants of Postpartum Weight Loss in Women with Obesity: a Secondary Analysis of the UPBEAT Trial. Nutrients. 2021;13(6).	No	No relevant information/Diffrent aim
189	Daneau C, Marchand AA, Bussieres A, O'Shaughnessy J, Ruchat SM, Descarreaux M. Effects of a motor control exercise program on lumbopelvic pain recurrences and intensity in pregnant women with a history of lumbopelvic pain: a study protocol for a randomized controlled feasibility trial. Pilot and feasibility studies. 2022;8(1).	No	No relevant information/Diffrent aim
190	Daniel-Spiegel E, Weiner Z, Ben-Shlomo I, Shalev E. For how long should oxytocin be continued during induction of labour? Bjog. 2004;111(4):331-4.	No	No relevant information/Diffrent aim
191	Davenport MH, Ruchat S-M, Sobierajski F, Poitras VJ, Gray CE, Yoo C, Skow RJ, Jaramillo Garcia A, Barrowman N, Meah VL, Nagpal TS, Riske L, James M, Nuspl M, Weeks A, Marchand A-A, Slater LG, Adamo KB, Davies GA, Barakat R, Mottola MF. Impact of prenatal exercise on maternal harms, labour and delivery outcomes: a systematic review and meta-analysis. British Journal of Sports Medicine. 2019;53(2):…	No	No relevant information/Diffrent aim
192	De A, Bagga R, Gopalan S. The routine use of oxytocin after oral misoprostol for labour induction in women with an unfavourable cervix is not of benefit. Aust N Z J Obstet Gynaecol. 2006;46(4):323-9.	No	No relevant information/Diffrent aim
193	De La Rosa Martínez AC. Efectos de la educación en el control prenatal y los resultados en la atención del parto de bajo riesgo. 2021.	No	No relevant information/Diffrent aim
194	de Paiva Marques RM, Souza AS, de Lucena Feitosa FE, da Costa AA, Amorim MM. Maternal and perinatal outcomes in women with and without hypertensive syndromes submitted to induction of labor with misoprostol. Hypertens Pregnancy. 2017;36(1):1-7.	No	No relevant information/Diffrent aim
195	de Santana Muniz G, da Silva AMA, Cavalcante TCF, da Silva França AK, Ferraz KM, do Nascimento E. Early physical activity minimizes the adverse effects of a low-energy diet on growth and development parameters. Nutritional Neuroscience. 2013;16(3):113-24.	No	No relevant information/Diffrent aim
196	de Sonnaville CMW, Hukkelhoven CW, Vlemmix F, Groen H, Schutte JM, Mol BW, van Pampus MG. Impact of Hypertension and Preeclampsia Intervention Trial At Near Term-I (HYPITAT-I) on obstetric management and outcome in The Netherlands. Obstet Gynecol. 2020;55(1):58-67.	No	No relevant information/Diffrent aim
197	Deeksha P, Shainy P, Naturo A, Sharma G, Sharma A. Yoga on maternal weight gain and psychological stress in pregnancy: a RCT. BJOG. 2022;129:68‐.	No	No relevant information/Diffrent aim
198	Deering RE, Cruz M, Senefeld JW, Pashibin T, Eickmeyer S, Hunter SK. Impaired Trunk Flexor Strength, Fatigability, and Steadiness in Postpartum Women. Medicine and science in sports and exercise. 2018;50(8):1558-69.	No	No relevant information/Diffrent aim
199	Deering SHMD, Weeks LMD, Benedetti TMD. Evaluation of force applied during deliveries complicated by shoulder dystocia using simulation. American journal of obstetrics and gynecology. 2011;204(3):234.e1-.e5	No	No relevant information/Diffrent aim
200	del Pozo-Cruz B, del Pozo-Cruz J, Adsuar JC, Parraca J, Gusi N. Reanalysis of a tailored web-based exercise programme for office workers with sub-acute low back pain: Assessing the stage of change in behaviour. Psychology, Health & Medicine. 2013;18(6):687-97.	No	No relevant information/Diffrent aim
201	Delaney S, Shaffer BL, Cheng YW, Vargas J, Sparks TN, Paul K, Caughey AB. Labor induction with a Foley balloon inflated to 30 mL compared with 60 mL: a randomized controlled trial. Obstet Gynecol. 2010;115(6):1239-45.	No	No relevant information/Diffrent aim
202	Delaney S, Shaffer BL, Cheng YW, Vargas J, Sparks TN, Paul K, Caughey AB. Predictors of cesarean delivery in women undergoing labor induction with a Foley balloon. J Matern Fetal Neonatal Med. 2015;28(9):1000-4.	No	No relevant information/Diffrent aim
203	Delgado A, Maia T, Melo RS, Lemos A. Birth ball use for women in labor: A systematic review and meta-analysis. Complementary therapies in clinical practice. 2019;35:92-101.	No	No relevant information/Diffrent aim
204	Delrue J, Soenens B, Morbée S, Vansteenkiste M, Haerens L. Do athletes' responses to coach autonomy support and control depend on the situation and athletes' personal motivation? Psychology of sport and exercise. 2019;43:321‐32.	No	No relevant information/Diffrent aim
205	Dencker A, Berg M, Bergqvist L, Ladfors L, Thorsén LS, Lilja H. Early versus delayed oxytocin augmentation in nulliparous women with prolonged labour--a randomised controlled trial. Bjog. 2009;116(4):530-6	No	No relevant information/Diffrent aim
206	Deruelle P, Lelorain S, Deghilage S, Couturier E, Guilbert E, Berveiller P, Senat MV, Vayssiere C, Sentilhes L, Perrotin F, et al. Rationale and design of ePPOP-ID: A multicenter randomized controlled trial using an electronic-personalized program for obesity in pregnancy to improve delivery. BMC Pregnancy and Childbirth. 2020;20(1).	No	No relevant information/Diffrent aim
207	Di Mascio DMD, Magro-Malosso ERMD, Saccone GMD, Marhefka GDMD, Berghella VMD. Exercise during pregnancy in normal-weight women and risk of preterm birth: a systematic review and meta-analysis of randomized controlled trials. American journal of obstetrics and gynecology. 2016;215(5):561-71.	No	No relevant information/Diffrent aim
208	Diez-Picazo LD, Guasch E, Brogly N, Gilsanz F. Is breakthrough pain better managed by adding programmed intermittent epidural bolus to a background infusion during labor epidural analgesia? A randomized controlled trial. Minerva Anestesiol. 2019;85(10):1097-104.	No	No relevant information/Diffrent aim
209	Ding T, Deng CM, Shen XF, Bai YW, Zhang XL, Liu JP, Yang LJ, Yu HT, Xie L, Chen H, et al. Effect of a carbohydrate-rich beverage on rate of cesarean delivery in primigravidae with epidural labor analgesia: a multicenter randomized trial. BMC pregnancy and childbirth. 2022;22(1):339.	No	No relevant information/Diffrent aim
210	Dlugonski D, Das BM, Martin TR. Impact of a standard versus collective-efficacy enhanced intervention to increase physical activity among mothers. Psychology & Health. 2020;35(2):239-53.	No	No relevant information/Diffrent aim
211	Dodd JM, Deussen AR. A Randomised Trial to Optimise Gestational Weight Gain and Improve Maternal and Infant Health Outcomes through Antenatal Dietary, Lifestyle and Exercise Advice: The OPTIMISE Randomised Trial. 2019;11(12).	No	No relevant information/Diffrent aim
212	Domenjoz IM, Kayser BMDP, Boulvain MMDP. Effect of physical activity during pregnancy on mode of delivery. American journal of obstetrics and gynecology. 2014;211(4):401.e1-.e11.	No	No relevant information/Diffrent aim
213	Domínguez-Solís E, Lima-Serrano M, Lima-Rodríguez JS. Non-pharmacological interventions to reduce anxiety in pregnancy, labour and postpartum: A systematic review. Midwifery. 2021;102:103126.	No	No relevant information/Diffrent aim
214	Downs DS, Chasan-Taber L, Evenson KR, Leiferman J, Yeo S. Physical Activity and Pregnancy. Research Quarterly for Exercise and Sport. 2012;83(4):485-502.	No	No relevant information/Diffrent aim
215	Downs DS, Pauley AM, Leonard KS, Satti M, Cumbo N, Teti I, Stephens M, Corr T, Roeser R, Deimling T, Legro RS, Pauli JM, Mackeen AD, Bailey-Davis L. Obstetric Physicians' Beliefs and Knowledge on Guidelines and Screening Tools to Reduce Opioid Use After Childbirth. Obstetrics and gynecology (New York 1953). 2021;137(2):325-33.	No	No relevant information/Diffrent aim
216	Dresner M, Freeman J, Calow C, Quinn A, Bamber J. Ropivacaine 0.2% versus bupivacaine 0.1% with fentanyl: a double blind comparison for analgesia during labour. Br J Anaesth. 2000;85(6):826-9.	No	No relevant information/Diffrent aim
217	Du Y, Xu L, Ding L, Wang Y, Wang Z. The effect of antenatal pelvic floor muscle training on labor and delivery outcomes: a systematic review with meta-analysis. International Urogynecology Journal. 2015;26(10):1415-27.	No	No relevant information/Diffrent aim
218	Dube P, Mitra S, Singh J, Saroa R, Mehra R. Intravenous dexamethasone as an adjunct to improve labor analgesia: A randomized, double-blinded, placebo controlled clinical trial. J Clin Anesth. 2017;43:6-10.	No	No relevant information/Diffrent aim
219	Duncan LG, Cohn MA, Chao MT, Cook JG, Riccobono J, Bardacke N. Benefits of preparing for childbirth with mindfulness training: a randomized controlled trial with active comparison. BMC pregnancy and childbirth. 2017;17(1):140-.	No	No relevant information/Diffrent aim
220	Dunsiger SI, Bock BC, Horowitz S, Lantini R, Jennings E, Thind H. Advertising Effectiveness for Recruitment and Retention in a Trial of Yoga for Smoking Cessation. American Journal of Health Education. 2022;53(4):228-36.	No	No relevant information/Diffrent aim
221	Eappen S, Robbins D. Nonpharmacological means of pain relief for labor and delivery. International anesthesiology clinics. 2002;40(4):103-14.	No	No relevant information/Diffrent aim
222	East CE, Kane SC, Davey MA, Kamlin CO, Brennecke SP. Protocol for a randomised controlled trial of fetal scalp blood lactate measurement to reduce caesarean sections during labour: the Flamingo trial [ACTRN12611000172909]. BMC Pregnancy Childbirth. 2015;15:285.	No	No relevant information/Diffrent aim
223	East N, Dubé J, Perreault É. Postpartum pain relief: a randomized comparison of self-administered medication and standard administration. J Obstet Gynaecol Can. 2007;29(12):975-81.	No	No relevant information/Diffrent aim
224	Eastwood K-A. Clinical Utility of 3D Power Doppler Ultrasound and Maternal Biomarkers in the Prediction of Pre-eclampsia in High-risk Pregnancies: Queen's University Belfast; 2018.	No	No relevant information/Diffrent aim
225	Ebert T, Stepan H, Schrey S, Kralisch S, Hindricks J, Hopf L, Platz M, Lossner U, Jessnitzer B, Drewlo S, Blüher M, Stumvoll M, Fasshauer M. Serum levels of irisin in gestational diabetes mellitus during pregnancy and after delivery. Cytokine (Philadelphia, Pa). 2014;65(2):153-8.	No	No relevant information/Diffrent aim
226	Ebrashy A, Ibrahim M, Marzook A, Yousef D. Usefulness of aspirin therapy in high-risk pregnant women with abnormal uterine artery Doppler ultrasound at 14-16 weeks pregnancy: randomized controlled clinical trial. Croat Med J. 2005;46(5):826-31.	No	No relevant information/Diffrent aim
227	Eckert K, Turnbull D, MacLennan A. Immersion in water in the first stage of labor: a randomized controlled trial. Birth. 2001;28(2):84-93.	No	No relevant information/Diffrent aim
228	Egan AM, Dunne FP. Optimal management of gestational diabetes. British medical bulletin. 2019;131(1):97-108.	No	No relevant information/Diffrent aim
229	Egenberg S, Karlsen B, Massay D, Kimaro H, Bru LE. "No patient should die of PPH just for the lack of training!" Experiences from multi-professional simulation training on postpartum hemorrhage in northern Tanzania: a qualitative study. BMC medical education. 2017;17(1):119-.	No	No relevant information/Diffrent aim
230	Eichholz I. during pregnancy, birth and in the first days of life.	No	No relevant information/Diffrent aim
231	Ejikeme TB, Eleje GU, Igberase GO, Ugwu EO, Ikwuka DC, Okpala BC. A double-blind placebo-controlled randomized trial on the effect of hyosine n-butyl bromide for improving duration of labor in term pregnancies. J Obstet Gynaecol Res. 2020;46(6):890-8.	No	No relevant information/Diffrent aim
232	Ek S, Andersson A, Johansson A, Kublicas M. Oligohydramnios in uncomplicated pregnancies beyond 40 completed weeks. A prospective, randomised, pilot study on maternal and neonatal outcomes. Fetal Diagn Ther. 2005;20(3):182-5.	No	No relevant information/Diffrent aim
233	Ekambareshwar M, Mihrshahi S, Wen LM, Taki S, Bennett G, Baur LA, Rissel C. Facilitators and challenges in recruiting pregnant women to an infant obesity prevention programme delivered via telephone calls or text messages. Trials. 2018;19(1):494.	No	No relevant information/Diffrent aim
234	El Masri A, Kolt GS, George ES. Physical activity interventions among culturally and linguistically diverse populations: a systematic review. Ethnicity & Health. 2022;27(1):40-60.	No	No relevant information/Diffrent aim
235	Elden H, Hagberg H, Wessberg A, Sengpiel V, Herbst A, Bullarbo M, Bergh C, Bolin K, Malbasic S, Saltvedt S, Stephansson O, Wikström AK, Ladfors L, Wennerholm UB. Study protocol of SWEPIS a Swedish multicentre register based randomised controlled trial to compare induction of labour at 41 completed gestational weeks versus expectant management and induction at 42 completed gestational weeks. BMC P…	No	No relevant information/Diffrent aim
236	Elden H, Ostgaard HC, Fagevik-Olsen M, Ladfors L, Hagberg H. Treatments of pelvic girdle pain in pregnant women: adverse effects of standard treatment, acupuncture and stabilising exercises on the pregnancy, mother, delivery and the fetus/neonate. BMC complementary and alternative medicine. 2008;8:34.	No	No relevant information/Diffrent aim
237	Elhassan EM, Mirghani OA, Habour AB, Adam I. Methyldopa versus no drug treatment in the management of mild pre-eclampsia. East Afr Med J. 2002;79(4):172-5.	No	No relevant information/Diffrent aim
238	Elizabeth K, Askie L. Levett, Kate M, Lord, Sarah J, Dahlen, Hannah G, Smith, Caroline A, Girosi, Federico, Downe, Soo, Finlayson, Kenneth William, Fleet, Julie, Steen, Mary, Davey, Mary-Ann, Newnham, Elizabeth, Werner, Anette, Arnott, Leslie, Sutcliffe, Kerry, Seidler, Anna Lene, Hunter.	No	No relevant information/Diffrent aim
239	Elkayam U, Ostrzega E, Shotan A, Mehra A. Cardiovascular problems in pregnant women with the Marfan syndrome. Annals of internal medicine. 1995;123(2):117-22.	No	No relevant information/Diffrent aim
240	Elomri S, Åberg E. Livet efter en perinealbristning: en litteraturöversikt. 2021.	No	No relevant information/Diffrent aim
241	Emmett CL, Montgomery AA, Murphy DJ. Preferences for mode of delivery after previous caesarean section: what do women want, what do they get and how do they value outcomes? Health Expect. 2011;14(4):397-404.	No	No relevant information/Diffrent aim
242	Engeset J, Stuge B, Fegran L. Pelvic girdle pain affects the whole life--a qualitative interview study in Norway on women's experiences with pelvic girdle pain after delivery. BMC research notes. 2014;7(1):686-.	No	No relevant information/Diffrent aim
243	Erango M, Frigessi A, Rosseland LA. A three minutes supine position test reveals higher risk of spinal anesthesia induced hypotension during cesarean delivery. An observational study. 2018;7:1028.	No	No relevant information/Diffrent aim
244	Eroglu M, Mundle S, Bracken H, Khedikar V, Mulik J, Faragher B, Easterling T, Leigh S, Granby P, Haycox A, Turner MA, Lightly K, Ebringer M, Alfirevic Z, Winikoff B, Weeks AD. The Induction with Foley OR Misoprostol (INFORM) Study dataset. A dataset of 602 women with hypertensive disease in pregnancy, in India, randomised to either Foley catheter or oral misoprostol for induction of labour. J Mat…	No	No relevant information/Diffrent aim
245	Eslambolchi L, Mosadeghrad AM, Taheri S, Afshari M. Taxonomy of effective strategies to reduce unnecessary caesareans: a systematic review. Eastern Mediterranean Health Journal. 2021;27(8):826-49.	No	review
246	Eslami S, Aslani A, Tara F, Ghalichi L, Erfanian F, Abu-Hanna A. The impact of a computerized decision aid on empowering pregnant women for choosing vaginal versus cesarean section delivery: study protocol for a randomized controlled trial. Trials. 2015;16:549.	No	protocol
247	Esposito G, Odelli V, Romiti L, Chiaffarino F, Di Martino M, Ricci E, Mauri PA, Bulfoni A, Parazzini F. Prevalence and risk factors for restless legs syndrome during pregnancy in a Northern Italian population. Journal of Obstetrics and Gynaecology. 2019;39(4):480‐4.	No	No relevant information/Diffrent aim
248	Eubanks AA, Nobles CJ, Mumford SL, Kim K, Hill MJ, Decherney AH, Sjaarda LA, Ye A, Radoc JG, Perkins NJ, Silver RM, Schisterman EF. The Safety of Low-Dose Aspirin on the Mode of Delivery: Secondary Analysis of the Effect of Aspirin in Gestation and Reproduction Randomized Controlled Trial. Am J Perinatol. 2022;39(6):658-65.	No	No RCT
249	Evenson KR, Brouwer RJN, Østbye T. Changes in Physical Activity Among Postpartum Overweight and Obese Women: Results from the KAN-DO Study. Women & Health. 2013;53(3):317-34.	No	No relevant information/Diffrent aim
250	Evron S, Glezerman M, Sadan O, Boaz M, Ezri T. Remifentanil: a novel systemic analgesic for labor pain. Anesth Analg. 2005;100(1):233-8.	No	No relevant information/Diffrent aim
251	Ewings P, Spencer S, Marsh H, O'Sullivan M. Obstetric risk factors for urinary incontinence and preventative pelvic floor exercises: Cohort study and nested randomized controlled trial. Journal of Obstetrics and Gynaecology. 2005;25(6):558-64.	No	No relevant information/Diffrent aim
252	Exley JL, Umar N, Moxon S, Usman AU, Marchant T. Newborn resuscitation in Gombe State, northeastern Nigeria. Journal of global health. 2018;8(2):020420.	No	No relevant information/Diffrent aim
253	Ezuma N. The Use of The Peanut Ball on Nulliparous Women laboring with An Epidural: Bradley University; 2020.	No	No relevant information/Diffrent aim
254	Fahey AAM. Test score impacts of Cesarean sections: Massachusetts Institute of Technology; 2019.	No	No relevant information/Diffrent aim
255	Fasubaa OB, Ezechi OC, Orji EO, Ogunniyi SO, Akindele ST, Loto OM, Okogbo FO. Delivery of the impacted head of the fetus at caesarean section after prolonged obstructed labour: a randomised comparative study of two methods. J Obstet Gynaecol. 2002;22(4):375-8.	No	No relevant information/Diffrent aim
256	Favieri F, French MN, Casagrande M, Chen EY. Physical activity interventions have a moderate effect in increasing physical activity in university students—a meta-analysis. Journal of American College Health. 2022:1-12.	No	No relevant information/Diffrent aim
257	Fergus K, Ahmad S, Ianakieva I, McLeod D, Carter W. Metaphor and meaning in an online creative expression exercise to promote dyadic coping in young couples affected by breast cancer. Arts & Health. 2017;9(2):139-53.	No	No relevant information/Diffrent aim
258	Fernández-Guisasola J, Serrano ML, Cobo B, Muñoz L, Plaza A, Trigo C, Del Valle SG. A comparison of 0.0625% bupivacaine with fentanyl and 0.1% ropivacaine with fentanyl for continuous epidural labor analgesia. Anesth Analg. 2001;92(5):1261-5.	No	No relevant information/Diffrent aim
259	Ferraz GAR. Conhecimento e aceitação das práticas integrativas e complementares na saúde, em especial a terapia Reiki, de gestantes diabéticas atendidas num centro terciário: uma abordagem qualitativa. 2017.	No	No relevant information/Diffrent aim
260	Firouzbakht M, Nikpour M, Khafri S. The effect of prenatal education on the process of childbirth. Scimetr. 2014;2(4).	No	No relevant information/Diffrent aim
261	Fishel Bartal M, Premkumar A, Murguia Rice M, Reddy UM, Tita ATN, Silver RM, El-Sayed YY, Wapner RJ, Rouse DJ, Saade GR, Thorp JM, Jr., Costantine MM, Chien EK, Casey BM, Srinivas SK, Swamy GK, Simhan HN. Hypertension in pregnancy and adverse outcomes among low-risk nulliparous women expectantly managed at or after 39 weeks: a secondary analysis of a randomised controlled trial. Bjog. 2022;129(8)…	No	No relevant information/Diffrent aim
262	Fisher AK, Lee NY, Digby PK, Allen SC. BSW Students’ Descriptions of an Experiential Exercise on Intimate Partner Violence. Journal of Teaching in Social Work. 2021;41(3):290-3	No	No relevant information/Diffrent aim
263	Fisher SA, Mackenzie VP, Davies GA. Oral versus vaginal misoprostol for induction of labor: a double-blind randomized controlled trial. Am J Obstet Gynecol. 2001;185(4):906-10.	No	No relevant information/Diffrent aim
264	Fitzpatrick CB, Grotegut CA, Bishop TS, Canzoneri BJ, Heine RP, Swamy GK. Cervical ripening with foley balloon plus fixed versus incremental low-dose oxytocin: a randomized controlled trial. J Matern Fetal Neonatal Med. 2012;25(7):1006-10.	No	No relevant information/Diffrent aim
265	Fitzpatrick M, Behan M, O'Connell PR, O'Herlihy C. A randomized clinical trial comparing primary overlap with approximation repair of third-degree obstetric tears. Am J Obstet Gynecol. 2000;183(5):1220-4.	No	No relevant information/Diffrent aim
266	Fitzpatrick M, Harkin R, McQuillan K, O'Brien C, O'Connell PR, O'Herlihy C. A randomised clinical trial comparing the effects of delayed versus immediate pushing with epidural analgesia on mode of delivery and faecal continence. Bjog. 2002;109(12):1359-65.	No	No relevant information/Diffrent aim
267	Flöck A, Weber SK, Ferrari N, Fietz C, Graf C, Fimmers R, Gembruch U, Merz WM. Determinants of brain-derived neurotrophic factor (BDNF) in umbilical cord and maternal serum. Psychoneuroendocrinology. 2015;63:191-7.	No	No relevant information/Diffrent aim
268	Flood M, Small R. Researching labour and birth events using health information records: methodological challenges. Midwifery. 2009;25(6):701-10.	No	No relevant information/Diffrent aim
269	Fobelets M, Beeckman K, Buyl R, Daly D, Sinclair M, Healy P, Grylka-Baeschlin S, Nicoletti J, Gross MM, Morano S, Putman K. Mode of birth and postnatal health-related quality of life after one previous cesarean in three European countries. Birth. 2018;45(2):137-47.	No	No relevant information/Diffrent aim
270	Foda AA, Foda EA. Effects of delivery on maternal & neonatal irisin levels in normal and preeclamptic pregnant women. Pregnancy hypertension. 2017;10:226-9.	No	No relevant information/Diffrent aim
271	Fonseca LMM, Monteiro JCdS, Aredes NDA, Bueno JV, Domingues AN, Coutinho VRD, Baptista RCN. Interdisciplinary simulation scenario in nursing education: Humanized childbirth and birth. Revista Latino-Americana de Enfermagem. 2020;28.	No	No relevant information/Diffrent aim
272	Foong LC, Vanaja K, Tan G, Chua S. Membrane sweeping in conjunction with labor induction. Obstet Gynecol. 2000;96(4):539-42.	No	No relevant information/Diffrent aim
273	Forouhari S, Yazdanpanahi Z, Parsanezhan ME, Raigan-Shirazi M. The effects of regular exercise on pregnancy outcome. Iranian red crescent medical journal. 2009;11(1):57‐60.	No	No relevant information/Diffrent aim
274	Fournier D, Feeney G, Mathieu M-E. Outcomes of Exercise Training Following the Use of a Birthing Ball During Pregnancy and Delivery. Journal of strength and conditioning research. 2017;31(7):1941-7.	No	No relevant information/Diffrent aim
275	Franc M, Beugnet F, Vermot S. Efficacy of fipronil-(S)-methoprene on fleas, flea egg collection, and flea egg development following transplantation of gravid fleas onto treated cats. Vet Ther. 2007;8(4):285-92.	No	No relevant information/Diffrent aim
276	Franx A, de Geus E, Heere P, Nieuwenhuijze M, Offerhaus P, Torij H. Jaarindex: Verloskunde onderzoek in Nederland.	No	No relevant information/Diffrent aim
277	Freeman LM, Bloemenkamp KW, Franssen MT, Papatsonis DN, Hajenius PJ, Hollmann MW, Woiski MD, Porath M, van den Berg HJ, van Beek E, Borchert OW, Schuitemaker N, Sikkema JM, Kuipers AH, Logtenberg SL, van der Salm PC, Oude Rengerink K, Lopriore E, van den Akker-van Marle ME, le Cessie S, van Lith JM, Struys MM, Mol BW, Dahan A, Middeldorp JM. Patient controlled analgesia with remifentanil versus e…	No	No relevant information/Diffrent aim
278	Freeman LM, Bloemenkamp KW, Franssen MT, Papatsonis DN, Hajenius PJ, van Huizen ME, Bremer HA, van den Akker ES, Woiski MD, Porath MM, van Beek E, Schuitemaker N, van der Salm PC, Fong BF, Radder C, Bax CJ, Sikkema M, van den Akker-van Marle ME, van Lith JM, Lopriore E, Uildriks RJ, Struys MM, Mol BW, Dahan A, Middeldorp JM. Remifentanil patient controlled analgesia versus epidural analgesia in l…	No	No relevant information/Diffrent aim
279	Freeman RM. Can we prevent childbirth‐related pelvic floor dysfunction? BJOG : an international journal of obstetrics and gynaecology. 2013;120(2):137-40.	No	No relevant information/Diffrent aim
280	Frost J, Shaw A, Montgomery A, Murphy DJ. Women's views on the use of decision aids for decision making about the method of delivery following a previous caesarean section: qualitative interview study. Bjog. 2009;116(7):896-905.	No	No relevant information/Diffrent aim
281	Fu J, Olofsson P. Relations between fetal brain-sparing circulation, oxytocin challenge test, mode of delivery and fetal outcome in growth-restricted term fetuses. Acta Obstet Gynecol Scand. 2011;90(3):227-30.	No	No relevant information/Diffrent aim
282	Furler IK, Shield B, Poidevin LOS. PSYCHOPROPHYLACTIC PREPARATION FOR CHILDBIRTH. Medical journal of Australia. 1964;1(26):986-9.	No	No relevant information/Diffrent aim
283	Gachon B, Fritel X, Pierre F, Nordez A. In vivo assessment of the elastic properties of women's pelvic floor during pregnancy using shear wave elastography: design and protocol of the ELASTOPELV study. BMC musculoskeletal disorders. 2020;21(1):305-12.	No	Protocol
284	Gallegos CA, Waters WF, Kuhlmann AS. Discourse versus practice: are traditional practices and beliefs in pregnancy and childbirth included or excluded in the Ecuadorian health care system? International health. 2017;9(2):105-11.	No	No relevant information/Diffrent aim
285	Garite TJ, Weeks J, Peters-Phair K, Pattillo C, Brewster WR. A randomized controlled trial of the effect of increased intravenous hydration on the course of labor in nulliparous women. American journal of obstetrics and gynecology. 2000;183(6):1544‐8.	No	No relevant information/Diffrent aim
286	Garmi G, Zuarez-Easton S, Zafran N, Ohel I, Berkovich I, Salim R. The effect of type and volume of fluid hydration on labor duration of nulliparous women: a randomized controlled trial. 2017;295(6):1407-12.	No	No relevant information/Diffrent aim
287	Garnaes KK, Nyrnes SA, Salvesen KA, Salvesen O, Morkved S, Moholdt T. Effect of supervised exercise training during pregnancy on neonatal and maternal outcomes among overweight and obese women. Secondary analyses of the ETIP trial: a randomised controlled trial. PloS one. 2017;12(3) (no pagination).	No	No relevant information/Diffrent aim
288	Garrison AMD. Screening, Diagnosis, and Management of Gestational Diabetes Mellitus. American family physician. 2015;91(7):460-7.	No	No relevant information/Diffrent aim
289	Gaston A, Prapavessis H. Tired, moody and pregnant? Exercise may be the answer. Psychology & Health. 2013;28(12):1353-69.	No	No relevant information/Diffrent aim
290	Gau ML, Chang CY, Tian SH, Lin KC. Effects of birth ball exercise on pain and self-efficacy during childbirth: a randomised controlled trial in Taiwan. Midwifery. 2011;27(6):e293‐300.	No	No relevant information/Diffrent aim
291	Gauger VT, Voepel-Lewis T, Rubin P, Kostrzewa A, Tait AR. A survey of obstetric complications and pregnancy outcomes in paediatric and nonpaediatric anaesthesiologists. Paediatric anaesthesia. 2004;13(6):490‐5.	No	No relevant information/Diffrent aim
292	Gausel AM, Kjærmann I, Malmqvist S, Dalen I, Larsen JP, Økland I. Pelvic girdle pain 3–6 months after delivery in an unselected cohort of Norwegian women. European spine journal. 2015;25(6):1953-9.	No	No relevant information/Diffrent aim
293	Gavara R, Saad AF, Wapner RJ, Saade G, Fu A, Barrow R, Nalgonda S, Bousleiman S, Almonte C, Alnafisee S, Holman A, Burgansky A, Heikkila P. Cervical Ripening Efficacy of Synthetic Osmotic Cervical Dilator Compared With Oral Misoprostol at Term: A Randomized Controlled Trial. Obstet Gynecol. 2022;139(6):1083-91.	No	No relevant information/Diffrent aim
294	Genç Koyucu R, Demirci N, Ender Yumru A, Salman S, Ayanoğlu YT, Tosun Y, Tayfur C. Effects of Intradermal Sterile Water Injections in Women with Low Back Pain in Labor: A Randomized, Controlled, Clinical Trial. Balkan Med J. 2018;35(2):148-54.	No	No relevant information/Diffrent aim
295	effects on length of labor and mode of delivery]. Zhonghua Yi Xue Za Zhi. 2009;89(1):33-6.	No	No relevant information/Diffrent aim
296	George A, Mathews JE, Sam D, Beck M, Benjamin SJ, Abraham A, Antonisamy B, Jana AK, Thomas N. Comparison of neonatal outcomes in women with gestational diabetes with moderate hyperglycaemia on metformin or glibenclamide--a randomised controlled trial. Aust N Z J Obstet Gynaecol. 2015;55(1):47-52.	No	No relevant information/Diffrent aim
297	Gerdts CPMHS, Dobkin LMPHMSFNPRN, Foster DGP, Schwarz EBMD. Side Effects, Physical Health Consequences, and Mortality Associated with Abortion and Birth after an Unwanted Pregnancy. Women's health issues. 2016;26(1):55-9.	No	No relevant information/Diffrent aim
298	Gesche J, Renault K, Nørgaard K, Nilas L. Representativeness of participants in a lifestyle intervention study in obese pregnant women - the difference between study participants and non-participants. Obes Facts. 2014;7(6):351-60.	No	No relevant information/Diffrent aim
299	Ghanbari-Homayi S, Fardiazar Z, Meedya S, Mohammad-Alizadeh-Charandabi S, Asghari-Jafarabadi M, Mohammadi E, Mirghafourvand M. Predictors of traumatic birth experience among a group of Iranian primipara women: a cross sectional study. BMC pregnancy and childbirth. 2019;19(1):182-.	No	No relevant information/Diffrent aim
300	Ghandali NY, Iravani M, Habibi A, Cheraghian B. The effectiveness of a Pilates exercise program during pregnancy on childbirth outcomes: a randomised controlled clinical trial. BMC pregnancy and childbirth. 2021;21(1):480.	No	No relevant information/Diffrent aim
301	Ghodsi Z, Asltoghiri M. Effects of aerobic exercise training on maternal and neonatal outcome: a randomized controlled trial on pregnant women in Iran. Am J Obstet Gynecol MFM. 2014;64(9):1053-6.	No	No relevant information/Diffrent aim
302	Gholitabar M. Why women do not adopt upright positions during labour and birth: an exploratory study: University of West London; 2009.	No	No relevant information/Diffrent aim
303	Gibson KS, Mercer BM, Louis JM. Inner thigh taping vs traction for cervical ripening with a Foley catheter: a randomized controlled trial. Am J Obstet Gynecol. 2013;209(3):272.e1-7.	No	No relevant information/Diffrent aim
304	Giles W, Bisits A, O'Callaghan S, Gill A. The Doppler assessment in multiple pregnancy randomised controlled trial of ultrasound biometry versus umbilical artery Doppler ultrasound and biometry in twin pregnancy. Bjog. 2003;110(6):593-7.	No	No relevant information/Diffrent aim
305	Ginter N, Takács L, Boon MJ, Verhoeven CJ, Dahlen HG, Peters LL. The Impact of Mode of Birth on Childbirth-Related Post Traumatic Stress Symptoms beyond 6 Months Postpartum: An Integrative Review. International journal of environmental research and public health. 2022;19(14):8830.	No	No relevant information/Diffrent aim
306	Girard T, Kern C, Hösli I, Heck A, Schneider MC. Ropivacaine versus bupivacaine 0.125% with fentanyl 1 microg/ml for epidural labour analgesia: is daily practice more important than pharmaceutical choice? Acta Anaesthesiol Belg. 2006;57(1):45-9.	No	No relevant information/Diffrent aim
307	Girault A, Goffinet F, Le Ray C. Reducing neonatal morbidity by discontinuing oxytocin during the active phase of first stage of labor: a multicenter randomized controlled trial STOPOXY. BMC Pregnancy Childbirth. 2020;20(1):640.	No	No relevant information/Diffrent aim
308	Gjærum R, Johansen IH, Øian P, Bernitz S, Dalbye R. Associations between cervical dilatation on admission and mode of delivery, a cohort study of Norwegian nulliparous women. Sex Reprod Healthc. 2022;31:100691.	No	No relevant information/Diffrent aim
309	Glavind-Kristensen M, Kolster D, Gimbel H, Bek KM, Lousen T, Aabakke RA. Sphincterruptur, perineale bristninger, grad 3 og 4 ruptur, klassifikation, risikofaktorer, diagnostik, suturering, antibiotika, ambulant opfølgning, senfølger, analinkontinens, rådgivning ved næste fødsel.	No	No relevant information/Diffrent aim
310	Glazener CM, Herbison GP, MacArthur C, Grant A, Wilson PD. Randomised controlled trial of conservative management of postnatal urinary and faecal incontinence: six year follow up. BMJ (Clinical research ed). 2005;330(7487):337.	No	No relevant information/Diffrent aim
311	Gleason CA, Juul SE. Avery's diseases of the newborn e-book: Elsevier Health Sciences; 2017.	No	No relevant information/Diffrent aim
312	Goga A, Coutsoudis A. HIV and Infant Feeding. Nutrition and HIV. 2018:243-73.	No	No relevant information/Diffrent aim
313	Gogarten W, Van de Velde M, Soetens F, Van Aken H, Brodner G, Gramke HF, Soetens M, Marcus MA. A multicentre trial comparing different concentrations of ropivacaine plus sufentanil with bupivacaine plus sufentanil for patient-controlled epidural analgesia in labour. Eur J Anaesthesiol. 2004;21(1):38-45.	No	No relevant information/Diffrent aim
314	Gojnic M, Perovic M, Pervulov M, Ljubic A. The effects of adjuvant insulin therapy among pregnant women with IGT who failed to achieve the desired glycemia levels by diet and moderate physical activity. The Journal of Maternal-Fetal & Neonatal Medicine. 2012;25(10):2028-34.	No	No relevant information/Diffrent aim
315	Gollenberg AL, Pekow P, Bertone-Johnson ER, Freedson PS, Markenson G, Chasan-Taber L. Physical Activity and Risk of Small-for-Gestational-Age Birth Among Predominantly Puerto Rican Women. Maternal and child health journal. 2010;15(1):49-59.	No	No relevant information/Diffrent aim
316	Gomes Lopes L, Maia Dutra Balsells M, Teixeira Moreira Vasconcelos C, Leite de Araújo T, Teixeira Lima FE, Souza Aquino P. Can pelvic floor muscle training prevent perineal laceration? A systematic review and meta‐analysis. International journal of gynecology and obstetrics. 2022;157(2):248-54.	No	No relevant information/Diffrent aim
317	Gómez Ibáñez P. Incontinencia urinaria postparto. Factores de riesgo. 2016.	No	No relevant information/Diffrent aim
318	Gomez Slagle HB, Fonge YN, Caplan R, Pfeuti CK, Sciscione AC, Hoffman MK. Early vs expectant artificial rupture of membranes following Foley catheter ripening: a randomized controlled trial. Anesth Analg. 2022;226(5):724.e1-.e9.	No	No relevant information/Diffrent aim
319	Gonzalez-Gonzalez NL, Medina V, Padron E, Domenech E, Diaz Gomez NM, Armas H, Bartha JL. Fetal and neonatal habituation in infants of diabetic mothers. J Pediatr. 2009;154(4):492-7.	No	No relevant information/Diffrent aim
320	Gorski J. Exercise during pregnancy: maternal and fetal responses. A brief review. Medicine and science in sports and exercise. 1985;17(4):407-16.	No	No relevant information/Diffrent aim
321	Gouveia LHS. Prevenção do trauma perineal na mulher da gravidez ao puerpério 2018.	No	No relevant information/Diffrent aim
322	Gragasin FS, Bourque SL, Davidge ST. 1577091-INTRALIPID REVERSES VASODILATION AND HYPOTENSION DUE TO PROPOFOL IN AGING RATS. Can J Anesth/J Can Anesth. 2013;60:S1-S121.	No	No relevant information/Diffrent aim
323	Graham K, Phipps H, Hyett JA, Ludlow JP, Mackie A, Marren A, De Vries B. Persistent occiput posterior: OUTcomes following digital rotation: a pilot randomised controlled trial. Aust N Z J Obstet Gynaecol. 2014;54(3):268-74.	No	No relevant information/Diffrent aim
324	Graham WJ, Dancer SJ, Gould IM, Stones W. Childbed fever: history repeats itself? BJOG : an international journal of obstetrics and gynaecology. 2015;122(2):156-9.	No	No relevant information/Diffrent aim
325	Greenwald AE. A Behavior Analytic Approach to Childbirth: A Contingency Analysis and Preliminary Investigation: University of Nevada, Reno; 2016.	No	No relevant information/Diffrent aim
326	Gregson S, Tiran D, Absalom J, Older L, Bassett P. Acupressure for inducing labour for nulliparous women with post-dates pregnancy. Complement Ther Clin Pract. 2015;21(4):257-61.	No	No relevant information/Diffrent aim
327	Gregson S, Waterstone M, Norman I, Murrells T. A randomised controlled trial comparing low dose vaginal misoprostol and dinoprostone vaginal gel for inducing labour at term. Bjog. 2005;112(4):438-44.	No	No relevant information/Diffrent aim
328	Greybush M, Singleton C, Atlas RO, Balducci J, Rust OA. Preinduction cervical ripening techniques compared. J Reprod Med. 2001;46(1):11-7.	No	No relevant information/Diffrent aim
329	Groom KM, Jones BA, Miller N, Paterson-Brown S. A prospective randomised controlled trial of the Kiwi Omnicup versus conventional ventouse cups for vacuum-assisted vaginal delivery. Bjog. 2006;113(2):183-9.	No	No relevant information/Diffrent aim
330	Gunther J, Hoffmann J, Rauh K, Kunath J, Rosenfeld E, Kick L, Stecher L, Hauner H. The effect of lifestyle counselling on dietary behavior of pregnant women - Secondary results of the randomised controlled GeliS trial. Obesity facts. 2019;12:171‐.	No	No relevant information/Diffrent aim
331	Gupta B, Nellore V, Mittal S. Drotaverine hydrochloride versus hyoscine-N-butylbromide in augmentation of labor. Int J Gynaecol Obstet. 2008;100(3):244-7.	No	No relevant information/Diffrent aim
332	Gupta K, Mitra S, Kazal S, Saroa R, Ahuja V, Goel P. I.V. paracetamol as an adjunct to patient-controlled epidural analgesia with levobupivacaine and fentanyl in labour: a randomized controlled study. Br J Anaesth. 2016;117(5):617-22.	No	No relevant information/Diffrent aim
333	Gürşen C, İnanoğlu D, Kaya S, Akbayrak T, Baltacı G. Effects of exercise and Kinesio taping on abdominal recovery in women with cesarean section: a pilot randomized controlled trial. Stress Health. 2016;293(3):557-65.	No	No relevant information/Diffrent aim
334	Hantoushzadeh S, Javadian P, Salmanian B, Ghazanfari T, Kermani A, Abbasalizadeh F, Zandevakil F, Khazardoost S. Betamethasone effects on the endocervical inflammatory cytokines in preterm labor: a randomized clinical trial. Int Immunopharmacol. 2011;11(8):1116-9.	No	No relevant information/Diffrent aim
335	Harbach H, Antrecht K, Boedeker R-H, Hempelmann G, Markart P, Matejec R, Muehling J, Welters I, Zygmunt M. Response to delivery stress is not mediated by beta-endorphin (1–31). European journal of obstetrics & gynecology and reproductive biology. 2007;136(1):39-45.	No	No relevant information/Diffrent aim
336	Hashemitabar GR, Razmi GR, Naghibi A. Trials to induce protective immunity in mice and sheep by application of protoscolex and hydatid fluid antigen or whole body antigen of Echinococcus granulosus. J Vet Med B Infect Dis Vet Public Health. 2005;52(5):243-5.	No	No relevant information/Diffrent aim
337	Hassan AA. A comparison of oral misoprostol tablets and vaginal prostaglandin E2 pessary in induction of labour at term. J Coll Physicians Surg Pak. 2005;15(5):284-7.	No	No relevant information/Diffrent aim
338	Hausenblas H, Giacobbi P, Cook B, Rhodes R, Cruz A. Prospective examination of pregnant and nonpregnant women’s physical activity beliefs and behaviours. Journal of Reproductive and Infant Psychology. 2011;29(4):308-19.	No	No relevant information/Diffrent aim
339	Hautakangas T, Uotila J, Kontiainen J, Huhtala H, Palomäki O. Impact of obesity on uterine contractile activity during labour: A blinded analysis of a randomised controlled trial cohort. Bjog. 2022;129(10):1790-7.	No	No relevant information/Diffrent aim
340	Hawkins M, Marcus B, Pekow P, Rosal MC, Tucker KL, Spencer RMC, Chasan-Taber L. Physical Activity and Sleep Quality and Duration During Pregnancy Among Hispanic Women: Estudio PARTO. Behavioral Sleep Medicine. 2019;17(6):804-17.	No	No relevant information/Diffrent aim
341	Heesch KC, Mâsse LC, Dunn AL, Frankowski RF. The Association Between Number of Homework Assignments Completed during a Lifestyle Physical Activity Intervention and Scores on Transtheoretical Measures. Journal of Applied Sport Psychology. 2006;18(2):83-96.	No	No relevant information/Diffrent aim
342	Hegaard HK, Pedersen BK, Bruun Nielsen B, Damm P. Leisure time physical activity during pregnancy and impact on gestational diabetes mellitus, pre-eclampsia, preterm delivery and birth weight: a review. Acta Obstetricia et Gynecologica Scandinavica. 2007;86(11):1290-6.	No	No relevant information/Diffrent aim
343	Heimstad R, Skogvoll E, Mattsson LA, Johansen OJ, Eik-Nes SH, Salvesen KA. Induction of labor or serial antenatal fetal monitoring in postterm pregnancy: a randomized controlled trial. Obstet Gynecol. 2007;109(3):609-17.	No	No relevant information/Diffrent aim
344	Hembrom I. Prevalence and characteristics of urinary incontinence among pregnant women attended at a private hospital in savar: Bangladesh Health Professions Institute, Faculty of Medicine, the University …; 2016.	No	No relevant information/Diffrent aim
345	Hemminki E, Heikkilä K, Sevón T, Koponen P. Special features of health services and register based trials - experiences from a randomized trial of childbirth classes. BMC Health Serv Res. 2008;8:126.	No	No relevant information/Diffrent aim
346	Henderson JJ, Dickinson JE, Evans SF, McDonald SJ, Paech MJ. Impact of intrapartum epidural analgesia on breast-feeding duration. Aust N Z J Obstet Gynaecol. 2003;43(5):372-7.	No	No relevant information/Diffrent aim
347	Henrique AJ, Gabrielloni MC, Rodney P, Barbieri M. Non‐pharmacological interventions during childbirth for pain relief, anxiety, and neuroendocrine stress parameters: A randomized controlled trial. International journal of nursing practice. 2018;24(3):e12642-n/a.	No	No relevant information/Diffrent aim
348	Henrique AJ, Gabrielloni MC, Rodney P, Barbieri M. Non-pharmacological interventions during childbirth for pain relief, anxiety, and neuroendocrine stress parameters: a randomized controlled trial. International journal of nursing practice. 2018;24(3):e12642.	No	No relevant information/Diffrent aim
349	Herron EK, Powers K, Mullen L, Burkhart B. Effect of case study versus video simulation on nursing students' satisfaction, self-confidence, and knowledge: A quasi-experimental study. Nurse education today. 2019;79:129‐34.	No	No relevant information/Diffrent aim
350	Heslehurst N, Simpson H, Ells LJ, Rankin J, Wilkinson J, Lang R, Brown TJ, Summerbell CD. impact of maternal BMI status on pregnancy outcomes with immediate short-term obstetric resource implications: a meta-analysis. Obesity reviews. 2008;9(6):635-83.	No	No relevant information/Diffrent aim
351	Hidar S, Bibi M, Jerbi M, Bouguizene S, Nouira M, Mellouli R, Chaïeb A, Khaïri H. [Contribution of intracervical PGE2 administration in premature rupture of the membranes at term. Prospective randomised clinical trial]. J Gynecol Obstet Biol Reprod (Paris). 2000;29(6):607-13.	No	No relevant information/Diffrent aim
352	Hilde GPT, Stær-Jensen JMD, Siafarikas FMD, Engh MEPMD, Brækken IHPPT, Bø KPPT. Impact of childbirth and mode of delivery on vaginal resting pressure and on pelvic floor muscle strength and endurance. American journal of obstetrics and gynecology. 2013;208(1):50.e1-.e7.	No	No relevant information/Diffrent aim
353	Hill DA, Lense J, Roepcke F. Shoulder Dystocia: Managing an Obstetric Emergency. American family physician. 2020;102(2):84-90.	No	No relevant information/Diffrent aim
354	Hillesund ER, Bere E, Sagedal LR, Vistad I, Seiler HL, Torstveit MK, Overby NC. Pre-pregnancy and early pregnancy dietary behavior in relation to maternal and newborn health in the norwegian fit for delivery study - A post hoc observational analysis. Food & nutrition research. 2018;62(no pagination).	No	No relevant information/Diffrent aim
355	Hinton L, Dumelow C, Rowe R, Hollowell J. Birthplace choices: what are the information needs of women when choosing where to give birth in England? A qualitative study using online and face to face focus groups. BMC pregnancy and childbirth. 2018;18(1):12-.	No	No relevant information/Diffrent aim
356	Hitchcock R, Shaw JM, Niederauer S, Zhou J, Sheng X, Yang M, Nygaard IE. Association Between Measures of Trunk Recovery 5 to 10 Weeks Postpartum and Pelvic Floor Support and Symptoms 1 Year Postpartum in Primiparas Delivered Vaginally. Female pelvic medicine & reconstructive surgery. 2020;27(2):e427-e35.	No	No relevant information/Diffrent aim
357	Hodnett ED, Hannah ME, Hewson S, Whyte H, Amankwah K, Cheng M, Gafni A, Guselle P, Helewa M, Hutton E, Kung R, McKay D, Saigal S, Willan A. Mothers' views of their childbirth experiences 2 years after planned Caesarean versus planned vaginal birth for breech presentation at term, in the international randomized Term Breech Trial. J Obstet Gynaecol Can. 2005;27(3):224-31.	No	No relevant information/Diffrent aim
358	Hoffman PC, Simson CR, Wattiaux M. Limit feeding of gravid Holstein heifers: effect on growth, manure nutrient excretion, and subsequent early lactation performance. J Dairy Sci. 2007;90(2):946-54.	No	No relevant information/Diffrent aim
359	Hoffmann J, Gunther J, Geyer K, Stecher L, Kunath J, Meyer D, Spies M, Rosenfeld E, Kick L, Rauh K, et al. Associations between prenatal physical activity and neonatal and obstetric outcomes—a secondary analysis of the cluster-randomized gelis trial. Journal of Clinical Medicine. 2019;8(10).	No	No relevant information/Diffrent aim
360	Hoffmann RA, Anthony J, Fawcus S. Oral misoprostol vs. placebo in the management of prelabor rupture of membranes at term. Int J Gynaecol Obstet. 2001;72(3):215-21.	No	No relevant information/Diffrent aim
361	Hofmann-Kiefer K, Saran K, Brederode A, Bernasconi H, Zwissler B, Schwender D. Ropivacaine 2 mg/mL vs. bupivacaine 1.25 mg/mL with sufentanil using patient-controlled epidural analgesia in labour. Acta Anaesthesiol Scand. 2002;46(3):316-21.	No	No relevant information/Diffrent aim
362	Hollins Martin CJ, Martin CR. A narrative review of maternal physical activity during labour and its effects upon length of first stage. Complementary therapies in clinical practice. 2012;19(1):44-9.	No	No relevant information/Diffrent aim
363	Hollins Martin CJ, Reid K. A scoping review of therapies used to treat psychological trauma post perinatal bereavement. Journal of Reproductive and Infant Psychology. 2022:1-17.	No	No relevant information/Diffrent aim
364	Holmes H, Palacios C, Wu Y, Banna J. Effect of a Short Message Service Intervention on Excessive Gestational Weight Gain in a Low-Income Population: a Randomized Controlled Trial. Nutrients. 2020;12(5).	No	No relevant information/Diffrent aim
365	Hopkins SA, Baldi JC, Cutfield WS, McCowan L, Hofman PL. Exercise training in pregnancy reduces offspring size without changes in maternal insulin sensitivity. Obstetrical & gynecological survey. 2010;65(9):565‐6.	No	No relevant information/Diffrent aim
366	Hoppe K, Schiff M, Peterson S, Gravett M. Randomized controlled trial: comparing 80mL double versus 30mL single balloon catheters for pre-induction cervical ripening. American journal of obstetrics and gynecology. 2014;210(1):S326‐.	No	No relevant information/Diffrent aim
367	Horton AL, Lai Y, Rouse DJ, Spong CY, Leveno KJ, Varner MW, Mercer BM, Iams JD, Wapner RJ, Sorokin Y, Thorp JM, Ramin SM, Malone FD, O'Sullivan MJ, Hankins GD, Caritis SN. Effect of magnesium sulfate administration for neuroprotection on latency in women with preterm premature rupture of membranes. Am J Perinatol. 2015;32(4):387-92.	No	No relevant information/Diffrent aim
368	How HY, Leaseburge L, Khoury JC, Siddiqi TA, Spinnato JA, Sibai BM. A comparison of various routes and dosages of misoprostol for cervical ripening and the induction of labor. Am J Obstet Gynecol. 2001;185(4):911-5.	No	No relevant information/Diffrent aim
369	HTA N. Non-CTIMP Study Protocol.	No	No relevant information/Diffrent aim
370	Hu B, Zhou H, Zou X, Shi J, Li X, Tan L. A Comparison of Dexmedetomidine and Midazolam for the Prevention of Postoperative Nausea and Vomiting Caused by Hemabate in Cesarean Delivery: a Randomized Controlled Trial. Drug design, development and therapy. 2020;14:2127‐33.	No	No relevant information/Diffrent aim
371	Huang RC. Feasibility of conducting an early pregnancy diet and lifestyle e-health intervention: the Pregnancy Lifestyle Activity Nutrition (PLAN) project. Acta Obstet Gynecol Scand. 2020;11(1):58-70.	No	No relevant information/Diffrent aim
372	Huang RC, Silva D, Beilin L, Neppe C, Mackie KE, Roffey E, Gibson LY, D'Vaz N, Christian H, Reid CM, et al. Feasibility of conducting an early pregnancy diet and lifestyle e-health intervention: the Pregnancy Lifestyle Activity Nutrition (PLAN) project. Journal of developmental origins of health and disease. 2020;11(1):58‐70.	No	No relevant information/Diffrent aim
373	Huhn EA, Linder T, Eppel D, Weisshaupt K, Klapp C, Schellong K, Henrich W, Yerlikaya-Schatten G, Rosicky I, Husslein P, et al. Effectiveness of real-time continuous glucose monitoring to improve glycaemic control and pregnancy outcome in patients with gestational diabetes mellitus: a study protocol for a randomised controlled trial. BMJ open. 2020;10(11).	No	No relevant information/Diffrent aim
374	Hunter KE, Askie14 L. Kate M Levett, Sarah J Lord, Hannah G Dahlen, 4 Caroline A Smith, 2, 5 Federico Girosi, 6, 7 Soo Downe, 8 Kenneth William Finlayson, 8 Julie Fleet, 9 Mary Steen, 9 Mary-Ann Davey, 10 Elizabeth Newnham, 11 Anette Werner, 12 Leslie Arnott, 13 Kerry Sutcliffe, Anna Lene Seidler, 14.	No	No relevant information/Diffrent aim
375	Hure A, Powers J, Chojenta C, Loxton D. Rates and Predictors of Caesarean Section for First and Second Births: A Prospective Cohort of Australian Women. Maternal and child health journal. 2017;21(5):1175-84.	No	No relevant information/Diffrent aim
376	Hutchinson AM, Nagle C, Kent B, Bick D, Lindberg R. Organisational interventions designed to reduce caesarean section rates: a systematic review protocol. BMJ open. 2018;8(7):e021120.	No	No relevant information/Diffrent aim
377	Hyakutake MT, Han V, Baerg L, Koenig NA, Cundiff GW, Lee T, Geoffrion R. Pregnancy-Associated Pelvic Floor Health Knowledge and Reduction of Symptoms: The PREPARED Randomized Controlled Trial. J Matern Fetal Neonatal Med. 2018;40(4):418-25.	No	No relevant information/Diffrent aim
378	Hyakutake MT, Han V, Cundiff GW, Baerg L, Koenig NA, Lee T, Geoffrion R. Pelvic Floor Health Education: Can a Workshop Enhance Patient Counseling During Pregnancy? Female Pelvic Med Reconstr Surg. 2016;22(5):336-9.	No	No relevant information/Diffrent aim
379	Hyltén Jöhnk E, Stenborg K. Kvinnors upplevelse av delaktighet i beslutsfattande gällande sin förlossning: en litteraturstudie. 2021.	No	No relevant information/Diffrent aim
380	Ibrahim MI, Hamdy A, Shafik A, Taha S, Anwar M, Faris M. The role of adding metformin in insulin-resistant diabetic pregnant women: a randomized controlled trial. Arch Gynecol Obstet. 2014;289(5):959-65.	No	No relevant information/Diffrent aim
381	Ifnan F, Jameel MB. Ripening of cervix for induction of labour by hydrostatic sweeping of membrane versus Foley's catheter ballooning alone. J Coll Physicians Surg Pak. 2006;16(5):347-50.	No	No relevant information/Diffrent aim
382	Irct201105026362N. Effect of physical activity on weight loss after delivery. https://trialsearchwhoint/Trial2aspx?TrialID=IRCT201105026362N1. 2011.	No	No relevant information/Diffrent aim
383	Irct201705146582N. The effect of counselling on pregnancy outcomes in pregnant teenage women. https://trialsearchwhoint/Trial2aspx?TrialID=IRCT201705146582N26. 2017.	No	No relevant information/Diffrent aim
384	Irct201709159014N. Effect of pelvic floor exercises versus no exercise on the need for episiotomy in nulliparous women. https://trialsearchwhoint/Trial2aspx?TrialID=IRCT201709159014N185. 2017.	No	No relevant information/Diffrent aim
385	Irct2015082023640N. The effect of consulting on men participation in perinatal cares. https://trialsearchwhoint/Trial2aspx?TrialID=IRCT2015082023640N2. 2015.	No	No relevant information/Diffrent aim
386	Irct2016120631238N. Birth ball effect on labor pain and self-efficacy. https://trialsearchwhoint/Trial2aspx?TrialID=IRCT2016120631238N2. 2017.	No	No relevant information/Diffrent aim
387	Irct20181219042051N. Investigating the effect of yoga in pregnancy on delivery outcome. https://trialsearchwhoint/Trial2aspx?TrialID=IRCT20181219042051N1. 2019.	No	No relevant information/Diffrent aim
388	sler CM, Barrilleaux PS, Magann EF, Bass JD, Martin JN, Jr. A prospective, randomized trial comparing the efficacy of dexamethasone and betamethasone for the treatment of antepartum HELLP (hemolysis, elevated liver enzymes, and low platelet count) syndrome. Am J Obstet Gynecol. 2001;184(7):1332-7; discussion 7-9.	No	No relevant information/Diffrent aim
389	Ismail MT, Hassanin MZ. Neuraxial analgesia versus intravenous remifentanil for pain relief in early labor in nulliparous women. Arch Gynecol Obstet. 2012;286(6):1375-81.	No	No relevant information/Diffrent aim
390	Isrctn. Effects of a prenatal program group led to parental couples to prevent postpartum depression in women of middle and lower classes living in northern Catalonia and Southern France [Effetsd?unprogrammeprénatal de groupeadresséauxcouplesparentauxpourprévenir la dépressionpostnatale des femmes de clases moyenne et défavoriséehabitant en Catalogne Nord et en France Sud]. https://trialsearchwho…	No	No relevant information/Diffrent aim
391	Isrctn. The HEALTHY study: Healthy Eating, Exercise And Lifestyle Trial for pregnant women for the control of fasting blood glucose. https://trialsearchwhoint/Trial2aspx?TrialID=ISRCTN31045925. 2013.	No	No relevant information/Diffrent aim
392	Isrctn. REduction in the incidence of GEstational DIAbetes mellitus (GDM) with MEDDiet/Lifestyle. https://trialsearchwhoint/Trial2aspx?TrialID=ISRCTN84389045. 2013.	No	No relevant information/Diffrent aim
393	Isrctn. Incidence of gestational diabetes mellitus (GDM) and the Mediterranean diet. https://trialsearchwhoint/Trial2aspx?TrialID=ISRCTN16896947. 2016.	No	No relevant information/Diffrent aim
394	Isrctn. Aerobic water exercise during pregnancy for reducing use of epidural analgesia. https://trialsearchwhoint/Trial2aspx?TrialID=ISRCTN14097513. 2017.	No	No relevant information/Diffrent aim
395	Itabashi K, Miyazawa T. Mother-to-child transmission of human T-cell leukemia virus type 1: mechanisms and nutritional strategies for prevention. Cancers. 2021;13(16):4100.	No	No relevant information/Diffrent aim
396	j35g RBR. Evaluation and treatment of changes due of pregnancy and postpartum. https://trialsearchwhoint/Trial2aspx?TrialID=RBR-4j35g5. 2015.	No	No relevant information/Diffrent aim
397	Jain V, Bos H, Bujold E. Guideline No. 402: diagnosis and management of placenta previa. Journal of Obstetrics and Gynaecology Canada. 2020;42(7):906-17. e1.	No	No relevant information/Diffrent aim
398	Jamoulle M. Report to the VDGM group. Qualitative analysis of the communications to the WONCA group Vasco De Gama annual meeting 2018, Porto, Portugal. 2018.	No	No relevant information/Diffrent aim
399	Janumala I, Toro-Ramos T, Widen E, Rosenn B, Crane J, Horowitz M, Lin S, Gidwani S, Paley C, Thornton JC, et al. Increased Visceral Adipose Tissue Without Weight Retention at 59 Weeks Postpartum. Obesity (Silver Spring, Md). 2020;28(3):552‐62.	No	No relevant information/Diffrent aim
400	Jardim DMB, Modena CM. Obstetric violence in the daily routine of care and its characteristics. Revista latino-americana de enfermagem. 2018;26.	No	No relevant information/Diffrent aim
401	Jarraya A, Zghal J, Abidi S, Smaoui M, Kolsi K. Subarachnoid morphine versus TAP blocks for enhanced recovery after caesarean section delivery: A randomized controlled trial. Anaesth Crit Care Pain Med. 2016;35(6):391-3.	No	No relevant information/Diffrent aim
402	Jayasudha A. Effect of antenatal exercises on labour outcome among primigravid mothers. Nursing journal of India. 2013;104(1):10‐3.	No	No relevant information/Diffrent aim
403	Jędrzejko M, Nowosielski K, Poręba R, Ulman-Włodarz I, Bobiński R. Physical efficiency and activity energy expenditure in term pregnancy females measured during cardiopulmonary exercise tests with a supine cycle ergometer. The Journal of Maternal-Fetal & Neonatal Medicine. 2016;29(23):3800-5.	No	No relevant information/Diffrent aim
404	Jelsma JG, van Poppel MN, Galjaard S, Desoye G, Corcoy R, Devlieger R, van Assche A, Timmerman D, Jans G, Harreiter J, et al. DALI: vitamin D and lifestyle intervention for gestational diabetes mellitus (GDM) prevention: an European multicentre, randomised trial - study protocol. BMC pregnancy and childbirth. 2013;13:142.	No	No relevant information/Diffrent aim
405	Jette S, Maier J, Esmonde K, Davis C. Promoting Prenatal Exercise From a Sociocultural and Life-Course Perspective: An “Embodied” Conceptual Framework. Research Quarterly for Exercise and Sport. 2017;88(3):269-81.	No	No relevant information/Diffrent aim
406	Jin Y, Chen Z, Li J, Zhang W, Feng S. Effects of the original Gymnastics for Pregnant Women program on glycaemic control and delivery outcomes in women with gestational diabetes mellitus: a randomized controlled trial. International journal of nursing studies. 2022;132:104271.	No	No relevant information/Diffrent aim
407	Jindal N, Rao R, Dhiman B, Kandoria M, Jamwal A. Safety and efficacy of mifepristone versus dinoprostone gel in induction of labor: A randomized controlled trial. Acta Obstet Gynecol Scand. 2019;45(8):1530-5.	No	No relevant information/Diffrent aim
408	Johannessen HH, Frøshaug BE, Lysåker PJG, Salvesen K, Lukasse M, Mørkved S, Stafne SN. Regular antenatal exercise including pelvic floor muscle training reduces urinary incontinence 3 months postpartum-Follow up of a randomized controlled trial. Acta obstetricia et gynecologica Scandinavica. 2021;100(2):294‐301.	No	No relevant information/Diffrent aim
409	Johannessen HH, Stafne SN, Falk RS, Stordahl A, Wibe A, Mørkved S. Prevalence and predictors of anal incontinence 6 years after first delivery. Neurourology and urodynamics. 2019;38(1):310-9.	No	No relevant information/Diffrent aim
410	Johannessen HH, Wibe A, Stordahl A, Sandvik L, Mørkved S. Do pelvic floor muscle exercises reduce postpartum anal incontinence? A randomised controlled trial. BJOG : an international journal of obstetrics and gynaecology. 2017;124(4):686-94.	No	No relevant information/Diffrent aim
411	Johnson L, Villamil Grest C, Given Castello O, Roth S. IPV and Maternal Health: Review of Reviews Search Strategy. 2021.	No	No relevant information/Diffrent aim
412	Johri M, Ng ESW, Bermudez-Tamayo C, Hoch JS, Ducruet T, Chaillet N. A cluster-randomized trial to reduce caesarean delivery rates in Quebec: cost-effectiveness analysis. BMC Med. 2017;15(1):96.	No	No relevant information/Diffrent aim
413	Jones D, Rolfe EDL, Rennie KL, Oude Griep LM, Kusinski LC, Hughes DJ, Brage S, Ong KK, Beardsall K, Meek CL. Article antenatal determinants of childhood obesity in high-risk offspring: Protocol for the digest follow-up study. Nutrients. 2021;13(4).	No	No relevant information/Diffrent aim
414	Juliusdottir TJ, Hrafnkelsson H, Bjarnadottir RI, Guðmundsdottir S, Bachmann R, Ivarsdottir K, Jonsson JS. Prescribing physical activity after labour, for women diagnosed with gestational diabetes mellitus. Laeknabladid. 2019;105(12):555‐60.	No	No relevant information/Diffrent aim
415	Junttila EK, Karjalainen PK, Ohtonen PP, Raudaskoski TH, Ranta PO. A comparison of paracervical block with single-shot spinal for labour analgesia in multiparous women: a randomised controlled trial. Int J Obstet Anesth. 2009;18(1):15-21.	No	No relevant information/Diffrent aim
416	Kahyaoglu Sut H, Balkanli Kaplan P. Effect of pelvic floor muscle exercise on pelvic floor muscle activity and voiding functions during pregnancy and the postpartum period. Neurourology and urodynamics. 2016;35(3):417-22.	No	No relevant information/Diffrent aim
417	Kalkat RK, McMillan E, Cooper H, Palmer K. Comparison of Dinoprostone slow release pessary (Propess) with gel (Prostin) for induction of labour at term-a randomised trial. J Obstet Gynaecol. 2008;28(7):695-9.	No	No relevant information/Diffrent aim
418	Kamat S, Veena P, Rani R. Comparison of nifedipine and progesterone for maintenance tocolysis after arrested preterm labour. J Obstet Gynaecol. 2014;34(4):322-5.	No	No relevant information/Diffrent aim
419	Karabulut A, Derbent AU, Yildirim M, Simavli S, Turhan NÖ. Evaluation of risk factors and effect of physical activity in caesarean section in nulliparous women. The journal of maternal-fetal & neonatal medicine. 2012;25(8):1456-9.	No	No relevant information/Diffrent aim
420	Karanjit S. Assessment of Caffeine and Sugar Sweetened Beverage Consumption Among Adult Pregnant Women in an Urban Medical Center in Nebraska. 2018.	No	No relevant information/Diffrent aim
421	Kariminia A, Chamberlain ME, Keogh J, Shea A. Randomised controlled trial of effect of hands and knees posturing on incidence of occiput posterior position at birth. Bmj. 2004;328(7438):490.	No	No relevant information/Diffrent aim
422	Karraz MA. Ambulatory epidural anesthesia and the duration of labor. Int J Gynaecol Obstet. 2003;80(2):117-22.	No	No relevant information/Diffrent aim
423	Kasawara KT, Burgos CSG, Do Nascimento SL, Ferreira NO, Surita FG, Pinto ESJL. Maternal and perinatal outcomes of exercise in pregnant women with chronic hypertension and/or previous preeclampsia: a randomized controlled trial. ISRN obstetrics and gynecology. 2013;2013.	No	No relevant information/Diffrent aim
424	Katzmarzyk PT, Baur LA, Blair SN, Lambert EV, Oppert J-M, Riddoch C, For the International Association for the Study of Obesity Physical Activity Task F, the Conference Speaker P, Katzmarzyk PT, Baur LA, Blair SN, Lambert EV, Oppert J-M, Riddoch C, For the International Association for the Study of Obesity Physical Activity Task F, the Conference Speaker P. International Conference on Physical Ac…	No	No relevant information/Diffrent aim
425	Kavitha A, Chacko KP, Thomas E, Rathore S, Christoper S, Biswas B, Mathews JE. A randomized controlled trial to study the effect of IV hydration on the duration of labor in nulliparous women. Arch Gynecol Obstet. 2012;285(2):343-6.	No	No relevant information/Diffrent aim
426	Kawano A, Emori Y, Miyagawa S. Association Between Stress-Related Substances in Saliva and Immune Substances in Breast Milk in Puerperae. Biological research for nursing. 2009;10(4):350-5.	No	No relevant information/Diffrent aim
427	Kehl S, Schelkle A, Thomas A, Puhl A, Meqdad K, Tuschy B, Berlit S, Weiss C, Bayer C, Heimrich J, Dammer U, Raabe E, Winkler M, Faschingbauer F, Beckmann MW, Sütterlin M. Single deepest vertical pocket or amniotic fluid index as evaluation test for predicting adverse pregnancy outcome (SAFE trial): a multicenter, open-label, randomized controlled trial. Ultrasound Obstet Gynecol. 2016;47(6):674-9.	No	No relevant information/Diffrent aim
428	Kempe A, Theorell T, Noor-Aldin Alwazer F, Christensson K, Johansson A. Yemeni women’s perceptions of own authority during childbirth: What does it have to do with achieving the Millennium Development Goals? Midwifery. 2013;29(10):1182-9.	No	No relevant information/Diffrent aim
429	Kendall JZ. Respiratory movements in the fetal guinea pig in utero. Journal of Applied Physiology. 1977;42(4):661-3.	No	No relevant information/Diffrent aim
430	Kennelly MA, Killeen SL, Phillips CM, Alberdi G, Lindsay KL, Mehegan J, Cronin M, McAuliffe FM. Maternal C3 complement and C-reactive protein and pregnancy and fetal outcomes: a secondary analysis of the PEARS RCT-An mHealth-supported, lifestyle intervention among pregnant women with overweight and obesity. Cytokine. 2022;149.	No	No relevant information/Diffrent aim
431	Kernot J, Lewis L, Olds T, Maher C. Effectiveness of a Facebook-Delivered Physical Activity Intervention for Postpartum Women: A Randomized Controlled Trial. Journal of physical activity & health. 2019;16(2):125‐33.	No	No relevant information/Diffrent aim
432	Keulen JK, Bruinsma A, Kortekaas JC, van Dillen J, Bossuyt PM, Oudijk MA, Duijnhoven RG, van Kaam AH, Vandenbussche FP, van der Post JA, Mol BW, de Miranda E. Induction of labour at 41 weeks versus expectant management until 42 weeks (INDEX): multicentre, randomised non-inferiority trial. 2019;364:l344.	No	No relevant information/Diffrent aim
433	Khalifeh A, Eckler R, Felder L, Saccone G. One-step versus two-step diagnostic testing for gestational diabetes: a randomized controlled trial. 2020;33(4):612-7.	No	No relevant information/Diffrent aim
434	Khazardoust S, Javadian P, Salmanian B, Zandevakil F, Abbasalizadeh F, Alimohamadi S, Borna S, Ghazanfari T, Hantoushzadeh S. A clinical randomized trial on endocervical inflammatory cytokines and betamethasone in prime-gravid pregnant women at risk of preterm labor. Iran J Immunol. 2012;9(3):199-207.	No	No relevant information/Diffrent aim
435	Khooshideh M, Shahriari A. A comparison of tramadol and pethidine analgesia on the duration of labour: a randomised clinical trial. Aust N Z J Obstet Gynaecol. 2009;49(1):59-63.	No	No relevant information/Diffrent aim
436	Khoury AN, Zhou QP, Gorenberg DM, Nies BM, Manley GE, Mecklenburg FE. A comparison of intermittent vaginal administration of two different doses of misoprostol suppositories with continuous dinoprostone for cervical ripening and labor induction. J Matern Fetal Med. 2001;10(3):186-92.	No	No relevant information/Diffrent aim
437	Killeen SL, Phillips CM. Effect of an Antenatal Lifestyle Intervention on Dietary Inflammatory Index and Its Associations with Maternal and Fetal Outcomes: A Secondary Analysis of the PEARS Trial. 2021;13(8).	No	No relevant information/Diffrent aim
438	Kim HK, Niederdeppe J, Graham M, Olson C, Gay G. Effects of Online Self-Regulation Activities on Physical Activity Among Pregnant and Early Postpartum Women. Journal of Health Communication. 2015;20(10):1115-24.	No	No relevant information/Diffrent aim
439	Kimber L, McNabb M, Mc Court C, Haines A, Brocklehurst P. Massage or music for pain relief in labour: a pilot randomised placebo controlled trial. Eur J Pain. 2008;12(8):961-9.	No	No relevant information/Diffrent aim
440	Klein MC, Kaczorowski J, Firoz T, Hubinette M, Jorgensen S, Gauthier R. A comparison of urinary and sexual outcomes in women experiencing vaginal and Caesarean births. J Obstet Gynaecol Can. 2005;27(4):332-9.	No	No relevant information/Diffrent aim
441	Knauth DG, Haloburdo EP. Effect of Pushing Techniques In Birthing Chair on Length Of Second Stage of Labor. Nursing research (New York). 1986;35(1):49-51.	No	No relevant information/Diffrent aim
442	Knol LL, Appel SJ, Crowe-White KM, Brantley C, Adewumi OE, Senkus KE. Development, Feasibility, and Initial Results of a Mindful Eating Intervention: Project Mindful Eating and Exercise (MEE): Feeding the Mind, Body, and Soul. American Journal of Health Education. 2021;52(4):171-84.	No	No relevant information/Diffrent aim
443	Kobayashi S, Hanada N, Matsuzaki M, Takehara K, Ota E, Sasaki H, Nagata C, Mori R. Assessment and support during early labour for improving birth outcomes. Cochrane Database of Systematic Reviews. 2017(4).	No	No relevant information/Diffrent aim
444	Kohorst F, Flock F, Kreienberg R, Reich A. Pregnancy and delivery after tension-free vaginal tape (TVT) procedure: literature review and case report. European journal of obstetrics & gynecology and reproductive biology. 2010;151(1):10-3.	No	No relevant information/Diffrent aim
445	Kok M, Bais JM, van Lith JM, Papatsonis DM, Kleiverda G, Hanny D, Doornbos JP, Mol BW, van der Post JA. Nifedipine as a uterine relaxant for external cephalic version: a randomized controlled trial. Obstet Gynecol. 2008;112(2 Pt 1):271-6.	No	No relevant information/Diffrent aim
446	Kongwattanakul K, Khampitak K. Comparison of laparoscopically assisted vaginal hysterectomy and abdominal hysterectomy: a randomized controlled trial. J Minim Invasive Gynecol. 2012;19(1):89-94.	No	No relevant information/Diffrent aim
447	Konrad KM. Nurse’s Role in Labor Support Labor Support Workshop OK Perinatal.	No	No relevant information/Diffrent aim
448	Kooshki R, Abbasnejad M, Shamsizadeh A, Raoof M, Askari-Zahabi K, Esmaeili-Mahani S. Physical exercise enhances vulnerability to migraine headache associated with CGRP up-expression in trigeminal nucleus caudalis of stressed rats. Neurological Research. 2020;42(11):952-8.	No	No relevant information/Diffrent aim
449	Kortekaas JC, Bruinsma A, Keulen JK, van Dillen J, Oudijk MA, Zwart JJ, Bakker JJ, de Bont D, Nieuwenhuijze M, Offerhaus PM, van Kaam AH, Vandenbussche F, Mol BW, de Miranda E. Effects of induction of labour versus expectant management in women with impending post-term pregnancies: the 41 week - 42 week dilemma. BMC Pregnancy Childbirth. 2014;14:350.	No	No relevant information/Diffrent aim
450	Koszalinski A, Flynn T, Hellman M, Cleland JA. Trigger point dry needling, manual therapy and exercise versus manual therapy and exercise for the management of Achilles tendinopathy: a feasibility study. Journal of Manual & Manipulative Therapy. 2020;28(4):212-21.	No	No relevant information/Diffrent aim
451	Kourtis AP, Lee FK, Abrams EJ, Jamieson DJ, Bulterys M. Mother-to-child transmission of HIV-1: timing and implications for prevention. The Lancet infectious diseases. 2006;6(11):726-32.	No	No relevant information/Diffrent aim
452	Kovavisarach E, Sringamvong W. Enema versus no-enema in pregnant women on admission in labor: a randomized controlled trial. J Med Assoc Thai. 2005;88(12):1763-7.	No	No relevant information/Diffrent aim
453	Krans EE, Chang JC. A Will Without a Way: Barriers and Facilitators to Exercise During Pregnancy of Low-Income, African American Women. Women & Health. 2011;51(8):777-94.	No	No relevant information/Diffrent aim
454	Kreiser D, Katorza E, Seidman DS, Etchin A, Schiff E. The effect of ephedrine on intrapartum fetal heart rate after epidural analgesia. Obstet Gynecol. 2004;104(6):1277-81.	No	No relevant information/Diffrent aim
455	Krithika KS, Aggarwal N, Suri V. Prospective randomised controlled trial to compare safety and efficacy of intravaginal Misoprostol with intracervical Cerviprime for induction of labour with unfavourable cervix. J Obstet Gynaecol. 2008;28(3):294-7.	No	No relevant information/Diffrent aim
456	Kroeger M, Smith LJ. Impact of birthing practices on breastfeeding: Protecting the mother and baby continuum: Jones & Bartlett Learning; 2004.	No	No relevant information/Diffrent aim
457	Kruger GB, McCann TV. Challenges to midwives' scope of practice in providing women's birthing care in an Australian hospital setting: A grounded theory study. Sexual & reproductive healthcare. 2018;18:37-42.	No	No relevant information/Diffrent aim
458	Kruse KA, Combs DK, Esser NM, Coblentz WK, Hoffman PC. Evaluation of potential carryover effects associated with limit feeding of gravid Holstein heifers. J Dairy Sci. 2010;93(11):5374-84.	No	No relevant information/Diffrent aim
459	Kulkarni SR, Fall CHD, Joshi NV, Lubree HG, Deshpande VU, Pasarkar RV, Bhat DS, Naik SS, Yajnik CS. Determinants of Incident Hyperglycemia 6 Years After Delivery in Young Rural Indian Mothers: The Pune Maternal Nutrition Study (PMNS). Diabetes care. 2007;30(10):2542-7.	No	No relevant information/Diffrent aim
460	Kumar AG, Khamgaokar M. PLATFORM PRESENTATION 1 30TH JULY 2015-SESSION 1, ROOM 1. Journal of Family Medicine and Primary Care. 2018;7(Suppl 2):S1-S61.	No	No relevant information/Diffrent aim
461	Kundra P, Velraj J, Amirthalingam U, Habeebullah S, Yuvaraj K, Elangovan S, Venkatesan V. Effect of positioning from supine and left lateral positions to left lateral tilt on maternal blood flow velocities and waveforms in full-term parturients. Anaesthesia. 2012;67(8):889-93.	No	No relevant information/Diffrent aim
462	Kunt C, Kanat-Pektas M, Gungor AN, Kurt RK, Ozat M, Gulerman C, Gungor T, Mollamahmutoglu L. Randomized trial of vaginal prostaglandin E2 versus oxytocin for labor induction in term premature rupture of membranes. Taiwan J Obstet Gynecol. 2010;49(1):57-61.	No	No relevant information/Diffrent aim
463	Kuo SC, Lin KC, Hsu CH, Yang CC, Chang MY, Tsao CM, Lin LC. Evaluation of the effects of a birth plan on Taiwanese women's childbirth experiences, control and expectations fulfilment: a randomised controlled trial. Int J Nurs Stud. 2010;47(7):806-14.	No	No relevant information/Diffrent aim
464	Kwan BM, Bryan AD, Sheeran P. The dynamics of success and failure: how post-behaviour evaluations relate to subsequent exercise intentions and behaviour. Psychology & Health. 2018;33(7):888-905.	No	No relevant information/Diffrent aim
465	Labbene I, Gharsallah H, Abderrahman A, Belhadj Amor M, Trabelsi W, Hajjej Z, Ferjani M. [Effects of 15 mcg intrathecal clonidine added to bupivacaine and sufentanil for labor analgesia]. Tunis Med. 2011;89(11):853-9.	No	No relevant information/Diffrent aim
466	Labonte-Lemoyne E, Curnier D, Ellemberg D. Exercise during pregnancy enhances cerebral maturation in the newborn: A randomized controlled trial. Journal of Clinical and Experimental Neuropsychology. 2017;39(4):347-54.	No	No relevant information/Diffrent aim
467	Laditka SB, Laditka JN, Probst JC. Racial and ethnic disparities in potentially avoidable delivery complications among pregnant Medicaid beneficiaries in South Carolina. Maternal and child health journal. 2006;10(4):339-50.	No	No relevant information/Diffrent aim
468	Lahart IM, Carmichael AR, Nevill AM, Kitas GD, Metsios GS. The effects of a home-based physical activity intervention on cardiorespiratory fitness in breast cancer survivors; a randomised controlled trial. Journal of Sports Sciences. 2018;36(10):1077-86.	No	No relevant information/Diffrent aim
469	Langer O, Hod M. MANAGEMENT OF GESTATIONAL DIABETES MELLITUS. Obstetrics and gynecology clinics of North America. 1996;23(1):137-59.	No	No relevant information/Diffrent aim
470	Lanoye A, Rybarczyk B, Evans R, Leahey T, LaRose J. Pilot randomized clinical trial targeting anxiety sensitivity: effects on physical activity. Cognitive Behaviour Therapy. 2022;51(3):257-71.	No	No relevant information/Diffrent aim
471	Lapolla A, Metzger BE. Gestational Diabetes: A Decade After the HAPO Study: Karger Medical and Scientific Publishers; 2019.	No	No relevant information/Diffrent aim
472	LaPosta GMP, Creech SK, Macdonald A, Taft CT. Predictors of Session Attendance in Intimate Partner Violence Treatment for Trauma-Exposed Veterans. Partner abuse. 2019;10(3):283‐97.	No	No relevant information/Diffrent aim
473	Lassen K. Does Aerobic Exercise During Pregnancy Prevent Cesarean Sections? 2016.	No	No relevant information/Diffrent aim
474	Laukkanen A, Pesola AJ, Finni T, Sääkslahti A. Parental Support and Objectively Measured Physical Activity in Children: A Yearlong Cluster-Randomized Controlled Efficacy Trial. Research Quarterly for Exercise and Sport. 2017;88(3):293-306.	No	No relevant information/Diffrent aim
475	Law LW, Pang MW, Chung TK, Lao TT, Lee DT, Leung TY, Sahota DS, Lau TK. Randomised trial of assigned mode of delivery after a previous cesarean section--impact on maternal psychological dynamics. J Matern Fetal Neonatal Med. 2010;23(10):1106-13.	No	No relevant information/Diffrent aim
476	Le Goff C, Torrequadra J, Weber D. La gestion de la douleur du travail: quelle place pour l'acupuncture?: travail de Bachelor: Haute école de santé Genève; 2014.	No	No relevant information/Diffrent aim
477	Le Guen H, Roy D, Branger B, Ecoffey C. Comparison of fentanyl and sufentanil in combination with bupivacaine for patient-controlled epidural analgesia during labor. J Clin Anesth. 2001;13(2):98-102.	No	No relevant information/Diffrent aim
478	Le Ray C, Lepleux F, De La Calle A, Guerin J, Sellam N, Dreyfus M, Chantry AA. Lateral asymmetric decubitus position for the rotation of occipito-posterior positions: multicenter randomized controlled trial EVADELA. Am J Obstet Gynecol. 2016;215(4):511.e1-7.	No	No relevant information/Diffrent aim
479	Leap N, Hunter B. Supporting women for labour and birth: a thoughtful guide: Routledge; 2016.	No	No relevant information/Diffrent aim
480	Leavitt BG, Huff DL, Bell LA, Thurnau GR. Placental drainage of fetal blood at cesarean delivery and feto maternal transfusion: a randomized controlled trial. Obstet Gynecol. 2007;110(3):608-11.	No	No relevant information/Diffrent aim
481	Lee BB, Ngan Kee WD, Ng FF, Lau TK, Wong ELY. Epidural infusions of ropivacaine and bupivacaine for labor analgesia: a randomized, double-blind study of obstetric outcome. Anesth Analg. 2004;98(4):1145-52.	No	No relevant information/Diffrent aim
482	Lee IS, Choi ES. Pelvic floor muscle exercise by biofeedback and electrical stimulation to reinforce the pelvic floor muscle after normal delivery. Taehan Kanho Hakhoe chi. 2006;36(8):1374‐80.	No	No relevant information/Diffrent aim
483	Lee N, Munro V, Oliver K, Flynn J. Maternal positioning with flexed thighs to correct foetal occipito-posterior position in labour: A systematic review and meta-analysis. Midwifery. 2021;99:103008.	No	No relevant information/Diffrent aim
484	Legro NR, Lehman EB, Kjerulff KH. Mode of first delivery and postpartum weight retention at 1 year. Obesity research & clinical practice. 2020;14(3):241-8.	No	No relevant information/Diffrent aim
485	Lekskulchai O, Wanichsetakul P. Effect of pelvic floor muscle training (PFMT) during pregnancy on bladder neck descend and delivery. Chotmaihet thangphaet [Journal of the Medical Association of Thailand]. 2014;97 Suppl 8:S156‐63.	No	No relevant information/Diffrent aim
486	Leon-Larios F, Corrales-Gutierrez I, Casado-Mejía R, Suarez-Serrano C. Influence of a pelvic floor training programme to prevent perineal trauma: A quasi-randomised controlled trial. J Integr Med. 2017;50:72-7.	No	No relevant information/Diffrent aim
487	Leslie KK, Dipasquale-Lehnerz P, Smith M. Obstetric Forceps Training Using Visual Feedback and the Isometric Strength Testing Unit. Obstetrics and gynecology (New York 1953). 2005;105(2):377-82.	No	No relevant information/Diffrent aim
488	Leung RWC, Li JFP, Leung MKM, Fung BKY, Fung LCW, Tai SM, Sing C, Leung WC, Physiotherapy Department KWHWRKHK. Efficacy of birth ball exercises on labour pain management. Hong Kong medical journal = Xianggang yi xue za zhi. 2013;19(5):393-9.	No	No relevant information/Diffrent aim
489	Leung WC, Lam HSW, Lam KW, To M, Lee CP. Unexpected reduction in the incidence of birth trauma and birth asphyxia related to instrumental deliveries during the study period: was this the Hawthorne effect? BJOG : an international journal of obstetrics and gynaecology. 2003;110(3):319-22.	No	No relevant information/Diffrent aim
490	Levett KM, Lord SJ, Dahlen HG, Smith CA, Girosi F, Downe S, Finlayson KW, Fleet J, Steen M, Davey M-A. Protocol: The AEDUCATE Collaboration. Comprehensive antenatal education birth preparation programmes to reduce the rates of caesarean section in nulliparous women. Protocol for an individual participant data prospective meta-analysis. BMJ Open. 2020;10(9).	No	No relevant information/Diffrent aim
491	Levett KM, Lord SJ, Dahlen HG, Smith CA, Girosi F, Downe S, Finlayson KW, Fleet J, Steen M, Davey M-A. The AEDUCATE Collaboration. Comprehensive antenatal education birth preparation programmes to reduce the rates of caesarean section in nulliparous women. Protocol for an individual participant data prospective meta-analysis. BMJ open. 2020;10(9):e037175.	No	No relevant information/Diffrent aim
492	Levett KM, Smith CA, Bensoussan A, Dahlen HG. Complementary therapies for labour and birth study: a randomised controlled trial of antenatal integrative medicine for pain management in labour. Bmj. 2016;6(7):e010691.	No	No relevant information/Diffrent aim
493	Levy R, Ferber A, Ben-Arie A, Paz B, Hazan Y, Blickstein I, Hagay ZJ. A randomised comparison of early versus late amniotomy following cervical ripening with a Foley catheter. Bjog. 2002;109(2):168-72.	No	No relevant information/Diffrent aim
494	Li JZ, Wang MS, Ji XH, Zheng LL, Tao H, Bi YL, Shi F, Liu YQ, Zhang YQ, Kang LP, Ma FG. [Efficacy and delivery outcomes of women underwent double-catheter epidural block during labor]. Zhonghua Fu Chan Ke Za Zhi. 2010;45(11):819-24.	No	No relevant information/Diffrent aim
495	Li L, Wu X, Luo X. Effect of various respiratory modes used in different birth processes on childbirth. Chinese nursing research. 2004;18(8A):1350‐2.	No	No relevant information/Diffrent aim
496	Li Q, Cui H, Zheng D, Li N, Chang L, Liu C. [Effects of walking exercise during late trimester on pregnancy outcome of low-risk primipara]. Zhonghua Yi Xue Za Zhi. 2014;94(22):1722-5.	No	No relevant information/Diffrent aim
497	Li Q, Lei S, Liu Y, Liu Q, Chen Y, Lin X, Zhang X. Effectiveness of Yoga on the Interrectus Distance in Early Postpartum Women: A High-Frequency Ultrasound Study. BioMed research international. 2022;2022:8908095.	No	No relevant information/Diffrent aim
498	Li R, Zhang J, Zhou R, Liu J, Dai Z, Liu D, Wang Y, Zhang H, Li Y, Zeng G. Sleep disturbances during pregnancy are associated with cesarean delivery and preterm birth. Journal of maternal-fetal & neonatal medicine. 2017;30(6):733‐8.	No	No relevant information/Diffrent aim
499	Liamputtong P. GIVING BIRTH IN THE HOSPITAL: CHILDBIRTH EXPERIENCES OF THAI WOMEN IN NORTHERN THAILAND. Health care for women international. 2004;25(5):454-80.	No	No relevant information/Diffrent aim
500	Liao YM, Dougherty MC, Biemer PP, Liao CT, Palmer MH, Boyington AR, Connolly A. Factors related to lower urinary tract symptoms among a sample of employed women in Taipei. Neurourology and Urodynamics: Official Journal of the International Continence Society. 2008;27(1):52-9.	No	No relevant information/Diffrent aim
501	Lim G, Facco FL, Nathan N, Waters JH, Wong CA, Eltzschig HK. A review of the impact of obstetric anesthesia on maternal and neonatal outcomes. Anesthesiology. 2018;129(1):192-215.	No	No relevant information/Diffrent aim
502	Lim SS, Sockalingam JK, Tan PC. Goserelin versus leuprolide before hysterectomy for uterine fibroids. Int J Gynaecol Obstet. 2008;101(2):178-83.	No	No relevant information/Diffrent aim
503	Lind JN, Perrine CG, Li R. Relationship between Use of Labor Pain Medications and Delayed Onset of Lactation. Journal of human lactation. 2014;30(2):167-73.	No	No relevant information/Diffrent aim
504	Lindow SW, Dhillon AR, Husaini SW, Russell IF. A randomised double-blind comparison of epidural fentanyl versus fentanyl and bupivicaine for pain relief in the second stage of labour. Bjog. 2004;111(10):1075-80.	No	No relevant information/Diffrent aim
505	Lindsay KL, Brennan L, Kennelly MA, Maguire OC, Smith T, Curran S, Coffey M, Foley ME, Hatunic M, Shanahan F, et al. Impact of probiotics in women with gestational diabetes mellitus on metabolic health: a randomized controlled trial. American journal of obstetrics and gynecology. 2015;212(4):496.e1‐11.	No	No relevant information/Diffrent aim
506	Lisso F, Massari M, Gentilucci M, Novielli C, Corti S, Nelva Stellio L, Milazzo R, Troiano E, Schaefer E, Cetin I. Longitudinal Nutritional Intakes in Italian Pregnant Women in Comparison with National Nutritional Guidelines. Nutrients. 2022;14(9):1944.	No	No relevant information/Diffrent aim
507	Little M, Saul G, Testa K, Gaziano C. The influence of telephonic nursing care coordination on patient satisfaction in a predominantly low-income, high-risk pregnancy population. Lippincotts Case Manag. 2002;7(1):15-23.	No	No relevant information/Diffrent aim
508	Liu D, Hu W-L. SLK Triple Therapy Improves Maternal and Fetal Status and Promotes Postpartum Pelvic Floor Function in Chinese Primiparous Women. Medical Science Monitor: International Medical Journal of Experimental and Clinical Research. 2019;25:8913.	No	No relevant information/Diffrent aim
509	Liu D, Hu WL. SLK triple therapy improves maternal and fetal status and promotes postpartum pelvic floor function in Chinese primiparous women. Medical science monitor. 2019;25:8913‐9.	No	No relevant information/Diffrent aim
510	Liu J, Wilcox S, Hutto B, Turner-McGrievy B, Wingard E. Effects of a lifestyle intervention on postpartum weight retention among women with elevated weight. Obesity (Silver Spring, Md). 2021;29(SUPPL 2):11‐2	No	No relevant information/Diffrent aim
511	Livingston JC, Llata E, Rinehart E, Leidwanger C, Mabie B, Haddad B, Sibai B. Gentamicin and clindamycin therapy in postpartum endometritis: the efficacy of daily dosing versus dosing every 8 hours. Am J Obstet Gynecol. 2003;188(1):149-52.	No	No relevant information/Diffrent aim
512	Logtenberg S, Oude Rengerink K, Verhoeven CJ, Freeman LM, van den Akker E, Godfried MB, van Beek E, Borchert O, Schuitemaker N, van Woerkens E, Hostijn I, Middeldorp JM, van der Post JA, Mol BW. Labour pain with remifentanil patient-controlled analgesia versus epidural analgesia: a randomised equivalence trial. Bjog. 2017;124(4):652-60.	No	No relevant information/Diffrent aim
513	Lombardi W, Wilson S, Peniston PB. Wellness intervention with pregnant soldiers. Military medicine. 1999;164(1):22‐9.	No	No relevant information/Diffrent aim
514	López López L. Influencia do exercicio físico durante o embarazo na incontinencia urinaria de esforzo eo parto: unha revisión sistemática. 2020.	No	No relevant information/Diffrent aim
515	López-Garrido B, García-Gonzalo J, Patrón-Rodriguez C, Marlasca-Gutiérrez MJ, Gil-Pita R, Toro-Flores R. Influence of Acupuncture on the Third Stage of Labor: A Randomized Controlled Trial. Journal of midwifery & women's health. 2015;60(2):199-205.	No	No relevant information/Diffrent aim
516	Lovach-Chepujnoska M, Nojkov J, Joshevska-Jovanovska S, Domazetov R. Continuous versus patient-controlled epidural analgesia for labour analgesia and their effects on maternal motor function and ambulation. Pril (Makedon Akad Nauk Umet Odd Med Nauki). 2014;35(2):75-83.	No	No relevant information/Diffrent aim
517	Lu YY, Cai JJ, Jin SW, Wang CH, Zhou YF, Hu MP, Li J. [Application of dural puncture epidural technique for labor analgesia]. Zhonghua Yi Xue Za Zhi. 2020;100(5):363-6.	No	No relevant information/Diffrent aim
518	Lu YY, Huang H, Mao WL, Liu RH, Hu MJ, Shao LX, Hu MP, Li J. [A concentration-response observation of hydromorphone combined with ropivacaine in labor analgesia]. Zhonghua Yi Xue Za Zhi. 2017;97(42):3297-300.	No	No relevant information/Diffrent aim
519	Ludmir J, Samuels P, Brooks S, Mennuti MT. Pregnancy Outcome of Patients With Uncorrected Uterine Anomalies Managed in a High-Risk Obstetric Setting. Obstetrics and gynecology (New York 1953). 1990;75(6):906-10.	No	No relevant information/Diffrent aim
520	Lumbanraja SN. Influence of maternal factors on the successful outcome of kangaroo mother care in low birth-weight infants: A randomized controlled trial. J Neonatal Perinatal Med. 2016;9(4):385-92.	No	No relevant information/Diffrent aim
521	Ma RCWP, Schmidt MIMD, Tam WHMD, McIntyre HDMD, Catalano PMP. Clinical management of pregnancy in the obese mother: before conception, during pregnancy, and post partum. The lancet Diabetes & endocrinology. 2016;4(12):1037-49.	No	No relevant information/Diffrent aim
522	Ma YL, Lindemann MD, Pierce JL, Unrine JM, Cromwell GL. Effect of inorganic or organic selenium supplementation on reproductive performance and tissue trace mineral concentrations in gravid first-parity gilts, fetuses, and nursing piglets. J Anim Sci. 2014;92(12):5540-50.	No	No relevant information/Diffrent aim
523	MacArthur C, Ismail KM. Commentary on ‘Prevention of postpartum stress incontinence in primigravidae with increased bladder neck mobility: a randomised controlled trial of antenatal pelvic floor exercises’. BJOG : an international journal of obstetrics and gynaecology. 2014;121(s7):67-72.	No	No relevant information/Diffrent aim
524	MacArthur C, Jolly K, Ingram L, Freemantle N, Dennis CL, Hamburger R, Brown J, Chambers J, Khan K. Antenatal peer support workers and initiation of breast feeding: cluster randomised controlled trial. Bmj. 2009;338:b131.	No	No relevant information/Diffrent aim
525	Mackey E, Schweitzer A, Hurtado ME, Hathway J, DiPietro L, Lei KY, Klein CJ. The Feasibility of an E-mail–Delivered Intervention to Improve Nutrition and Physical Activity Behaviors in African American College Students. Journal of American College Health. 2015;63(2):109-17.	No	No relevant information/Diffrent aim
526	Madden BP. Pulmonary hypertension and pregnancy. International journal of obstetric anesthesia. 2009;18(2):156-64.	No	No relevant information/Diffrent aim
527	Madhiwalla N, Ghoshal R, Mavani P, Roy N. Identifying disrespect and abuse in organisational culture: a study of two hospitals in Mumbai, India. Reproductive health matters. 2018;26(53):36-47.	No	No relevant information/Diffrent aim
528	Madsen AM, Hickman LC, Propst K. Recognition and Management of Pelvic Floor Disorders in Pregnancy and the Postpartum Period. Obstetrics and Gynecology Clinics. 2021;48(3):571-84.	No	No relevant information/Diffrent aim
529	Magann EF, Evans SF, Weitz B, Newnham J. Antepartum, Intrapartum, and Neonatal Significance of Exercise on Healthy Low-Risk Pregnant Working Women. Obstetrics and gynecology (New York 1953). 2002;99(3):466-72.	No	No relevant information/Diffrent aim
530	Maharjan SK, Karki CB. Painless delivery--a short experience. Kathmandu Univ Med J (KUMJ). 2003;1(2):128-31.	No	No relevant information/Diffrent aim
531	Mahmood TA. The Influence of Maternal Height, Obstetrical Conjugate and Fetal Birth-weight in the Management of Patients with Breech Presentation. Australian & New Zealand journal of obstetrics & gynaecology. 1990;30(1):10-4.	No	No relevant information/Diffrent aim
532	Majoko F. Effectiveness and safety of high dose oxytocin for augmentation of labour in nulliparous women. Cent Afr J Med. 2001;47(11-12):247-50.	No	No relevant information/Diffrent aim
533	Majoko F, Zwizwai M, Nyström L, Lindmark G. Vaginal misoprostol for induction of labour: a more effective agent than prostaglandin F2 alpha gel and prostaglandin E2 pessary. Cent Afr J Med. 2002;48(11-12):123-8.	No	No relevant information/Diffrent aim
534	Malek AM, Korte JE, Wanyenze RK, Mohyadin E, Ghorashi Z. The effect of practicing yoga during pregnancy on labor stages length, anxiety and pain: a randomized controlled trial. Int J STD AIDS. 2020;18(2):413-7.	No	No relevant information/Diffrent aim
535	Malik HZ, Khawaja NP, Zahid B, Rehman R. Sublingual versus oral misoprostol for induction of labour in prelabour rupture of membranes at term. J Coll Physicians Surg Pak. 2010;20(4):242-5.	No	No relevant information/Diffrent aim
536	Maputle MS. Support provided by midwives to women during labour in a public hospital, Limpopo Province, South Africa: a participant observation study. BMC pregnancy and childbirth. 2018;18(1):210-.	No	No relevant information/Diffrent aim
537	Marangoni M, Jr., Laporte M, Surita F. One-year follow up on post-placental IUD insertion: A randomized clinical trial. 2021;100(4):596-603.	No	No relevant information/Diffrent aim
538	Marinac CR, Dunsiger SI, Marcus BH, Rosen RK, Gans KM, Hartman SJ. Mediators of a physical activity intervention among women with a family history of breast cancer. Women & Health. 2018;58(6):699-713.	No	No relevant information/Diffrent aim
539	Marshall K, Walsh DM, Baxter GD. The effect of a first vaginal delivery on the integrity of the pelvic floor musculature. Clinical rehabilitation. 2002;16(7):795-9.	No	No relevant information/Diffrent aim
540	Martins I, Pereira I, Clode N. A pilot randomized controlled trial of complete bed rest versus activity restriction after preterm premature rupture of the membranes. European journal of obstetrics, gynecology, and reproductive biology. 2019;240:325‐9.	No	No relevant information/Diffrent aim
541	Mason O, Mehegan J, Geraghty AA, O'Brien E, Walsh J, McAuliffe F, Thanh BYL. Mode of delivery and pregnancy outcomes in preterm birth: a secondary analysis of the WHO Global and Multi-country Surveys. J Matern Fetal Neonatal Med. 2019;9(1):15556.	No	No relevant information/Diffrent aim
542	Masoud AT, AbdelGawad MM, Elshamy NH, Mohamed OM, Hashem ZY, Abd Eltawab AK, Samy A, Abbas AM. The effect of antenatal exercise on delivery outcomes: A systematic review and meta-analysis of randomized controlled trials. Journal of gynecology obstetrics and human reproduction. 2020;49(6):101736-.	No	No relevant information/Diffrent aim
543	Matsuzaki M, Kusaka M, Sugimoto T, Shiraishi M, Kobayashi R, Watanabe S, Haruna M. The Effects of a Yoga Exercise and Nutritional Guidance Program on Pregnancy Outcomes among Healthy Pregnant Japanese Women: a Study Protocol for a Randomized Controlled Trial. Journal of alternative and complementary medicine (New York, NY). 2018;24(6):603‐10.	No	No relevant information/Diffrent aim
544	Mayra K, Sandall J, Matthews Z, Padmadas SS. Breaking the silence about obstetric violence: Body mapping women's narratives of respect, disrespect and abuse during childbirth in Bihar, India. BMC pregnancy and childbirth. 2022;22(1):318-.	No	No relevant information/Diffrent aim
545	Mazhar SB, Imran R, Alam K. Trial of extra amniotic saline infusion with oxytocin versus prostaglandin E2 pessary for induction of labor. J Coll Physicians Surg Pak. 2003;13(6):317-20.	No	No relevant information/Diffrent aim
546	Mazzarino M, Morris ME, Kerr D. Pilates for low risk pregnant women: study protocol for a randomized controlled trial. Journal of bodywork and movement therapies. 2021;25:240‐7.	No	No relevant information/Diffrent aim
547	McCullough JEM, Close C, Liddle SD, Sinclair M, Hughes CM. A pilot randomised controlled trial exploring the effects of antenatal reflexology on labour outcomes. Midwifery. 2017;55:137-44.	No	No relevant information/Diffrent aim
548	McDonald SM, Yeo S, Liu J, Wilcox S, Sui X, Pate RR. Association between change in maternal physical activity during pregnancy and infant size, in a sample overweight or obese women. Women & Health. 2020;60(8):929-38.	No	No relevant information/Diffrent aim
549	McLennan MT, Melick CF, Alten B, Young J, Hoehn MR. Patients’ knowledge of potential pelvic floor changes associated with pregnancy and delivery. International Urogynecology Journal. 2006;17(1):22-6.	No	No relevant information/Diffrent aim
550	Megalo A, Petignat P, Hohlfeld P. Influence of misoprostol or prostaglandin E(2) for induction of labor on the incidence of pathological CTG tracing: a randomized trial. Eur J Obstet Gynecol Reprod Biol. 2004;116(1):34-8.	No	No relevant information/Diffrent aim
551	Mekonnen ZA, Tilahun B, Alemu K, Were M. Effect of mobile phone text message reminders on improving completeness and timeliness of routine childhood vaccinations in North-West, Ethiopia: a study protocol for randomised controlled trial. BMJ open. 2019;9(11):e031254.	No	No relevant information/Diffrent aim
552	Melah GS, Massa AA, Yahaya UR, Bukar M, Kizaya DD, El-Nafaty AU. Risk factors for obstetric fistulae in north-eastern Nigeria. J Obstet Gynaecol. 2007;27(8):819-23.	No	No relevant information/Diffrent aim
553	Melamed N, Wong J, Asztalos E, Rosen H, Okby R, Barrett J. The Likelihood of Change in Fetal Presentation During the Third Trimester in Twin Pregnancies. Obstet Gynecol. 2015;126(6):1231-6.	No	No relevant information/Diffrent aim
554	Melo Jr E, Simões R. Autoria: Federação Brasileira das Associações de Ginecologia e Obstetrícia.	No	No relevant information/Diffrent aim
555	Melo JSd. Vivência de puérperas sobre violência obstétrica. 2019.	No	No relevant information/Diffrent aim
556	Melzer K, Schutz Y, Boulvain M, Kayser B. Physical Activity and Pregnancy: Cardiovascular Adaptations, Recommendations and Pregnancy Outcomes. Sports medicine (Auckland). 2012;40(6):493-507.	No	No relevant information/Diffrent aim
557	Mendes EdPB, Oliveira SMJVd, Caroci AdS, Francisco AA, Oliveira SG, Silva RLd. Pelvic floor muscle strength in primiparous women according to the delivery type: cross-sectional study. Revista latino-americana de enfermagem. 2016;24:e2758-e.	No	No relevant information/Diffrent aim
558	Mendez-Figueroa H, Chauhan SP, Pedroza C, Refuerzo JS, Dahlke JD, Rouse DJ. Preterm cesarean delivery for nonreassuring fetal heart rate: neonatal and neurologic morbidity. Obstet Gynecol. 2015;125(3):636-42.	No	No relevant information/Diffrent aim
559	Mendez-Figueroa H, Schuster M, Maggio L, Pedroza C, Chauhan SP, Paglia MJ. Gestational Diabetes Mellitus and Frequency of Blood Glucose Monitoring: A Randomized Controlled Trial. Obstet Gynecol. 2017;130(1):163-70.	No	No relevant information/Diffrent aim
560	Mesagno C, Beckmann J, Wergin VV, Gröpel P. Primed to perform: Comparing different pre-performance routine interventions to improve accuracy in closed, self-paced motor tasks. Psychology of sport and exercise. 2019;43:73‐81.	No	No relevant information/Diffrent aim
561	Meyer S, Hohlfeld P, Achtari C, De Grandi P. Pelvic floor education after vaginal delivery. Obstetrics and gynecology (New York 1953). 2001;97(5):673-7.	No	No relevant information/Diffrent aim
562	Mi B, Wen X, Li S, Liu D, Lei F, Liu X, Wang D, Li X, Shittu AAT, Dang S. Parameterization of the mid-trimester drop in blood pressure trajectory during pregnancy and its utility for predicting preeclampsia. Journal of Hypertension. 2020;38(7):1355-66.	No	No relevant information/Diffrent aim
563	Mikki N, Wick L, Abu-Asab N, Abu-Rmeileh NM. A trial of amniotomy in a Palestinian hospital. J Obstet Gynaecol. 2007;27(4):368-73.	No	No relevant information/Diffrent aim
564	Miquelutti MA, Cecatti JG, Makuch MY. Evaluation of the efficacy of an antenatal birth preparation program. International journal of gynaecology and obstetrics. 2012;119:S414‐.	No	No relevant information/Diffrent aim
565	Miquelutti MA, Cecatti JG, Makuch MY. Evaluation of a birth preparation program on lumbopelvic pain, urinary incontinence, anxiety and exercise: a randomized controlled trial. BMC Pregnancy Childbirth. 2013;13:154.	No	No relevant information/Diffrent aim
566	Mira JIRC, Quito RAB, Campeão AFLF, Molero TSM, Hipólito RAC, Frias AMA. Métodos não farmacológicos de controlo da dor no trabalho de parto: revisão narrativa de literatura.	No	No relevant information/Diffrent aim
567	Mirzakhani C, Hejazinia Z, Golmakani N, Mirteimouri M, Sardar MA, Shakeri MT. The effect of exercise with special ball during pregnancy on duration of active phase of first stage of birth in nulliparous women. Iranian journal of obstetrics, gynecology and infertility. 2015;18(174):12‐21.	No	No relevant information/Diffrent aim
568	Mohsenzadeh-ledari F, Taghizadeh Z, Keramat A, Moosazadeh M, Yazdani S, Najafi A, Motaghi Z. The effect of caring intervention (physical activity, diet and counseling) on gestational diabetes for pregnant women with metabolic syndrome. The Journal of Maternal-Fetal & Neonatal Medicine. 2022;35(21):4168-74.	No	No relevant information/Diffrent aim
569	Mol BW, Logtenberg SL, Verhoeven CJ, Bloemenkamp KW, Papatsonis DN, Bakker JJ, van der Post JA. Does measurement of intrauterine pressure have predictive value during oxytocin-augmented labor? J Matern Fetal Neonatal Med. 2016;29(20):3239-42.	No	No relevant information/Diffrent aim
570	Molaei MM, Oloumi MM, Maleki M, Abshenas J. Experimental reconstruction of teat mucosa by vestibular mucosal graft in cows. A histopathologic and radiographic study. J Vet Med A Physiol Pathol Clin Med. 2002;49(7):379-84.	No	No relevant information/Diffrent aim
571	Molamomanaei Z, Dougan C, Gotha L, Melamed N, Aviram A, Asztalos EV, Anabusi S, Willan AR, Barrett J, Mei-Dan E. Cesarean delivery or induction of labor in pre-labor twin gestations: a secondary analysis of the twin birth study. J Complement Integr Med. 2020;20(1):702.	No	No relevant information/Diffrent aim
572	Molkenboer JF, Reijners EP, Nijhuis JG, Roumen FJ. Moderate neonatal morbidity after vaginal term breech delivery. J Matern Fetal Neonatal Med. 2004;16(6):357-61.	No	No relevant information/Diffrent aim
573	Monincx WM, Birnie E, Zondervan HA, Bleker OP, Bonsel GJ. Maternal health, antenatal and at 8 weeks after delivery, in home versus in-hospital fetal monitoring in high-risk pregnancies. Eur J Obstet Gynecol Reprod Biol. 2001;94(2):197-204.	No	No relevant information/Diffrent aim
574	Montgomery AA, Emmett CL, Fahey T, Jones C, Ricketts I, Patel RR, Peters TJ, Murphy DJ. Two decision aids for mode of delivery among women with previous caesarean section: randomised controlled trial. Bmj. 2007;334(7607):1305.	No	No relevant information/Diffrent aim
575	Moors S, Bullens LM, van Runnard Heimel PJ, Dieleman JP, Kulik W, Bakkeren DL, van den Heuvel ER, van der Hout-van der Jagt MB, Oei SG. The effect of intrauterine resuscitation by maternal hyperoxygenation on perinatal and maternal outcome: a randomized controlled trial. Int Urogynecol J. 2020;2(2):100102.	No	No relevant information/Diffrent aim
576	Morau E, Jaillet M, Storme B, Nogue E, Bonnin M, Chassard D, Benhamou D, Nagot N, Dadure C. Does programmed intermittent epidural bolus improve childbirth conditions of nulliparous women compared with patient-controlled epidural analgesia?: A multicentre, randomised, controlled, triple-blind study. Eur J Anaesthesiol. 2019;36(10):755-62.	No	No relevant information/Diffrent aim
577	Mordhorst BR, Zimprich CA, Camacho LE, Bauer ML, Vonnahme KA. Supplementation of distiller's grains during late gestation in beef cows consuming low-quality forage decreases uterine, but not mammary, blood flow. J Anim Physiol Anim Nutr (Berl). 2017;101(5):e154-e64.	No	No relevant information/Diffrent aim
578	Morgan KL, Rahman MA, Hill RA, Zhou S-M, Bijlsma G, Khanom A, Lyons RA, Brophy ST. Physical activity and excess weight in pregnancy have independent and unique effects on delivery and perinatal outcomes. PloS one. 2014;9(4):e94532-e.	No	No relevant information/Diffrent aim
579	Morgan Ortiz F, Báez Barraza J, Quevedo Castro E, Cuetos Martínez CB, Osuna Ramírez I. [Misoprostol and oxytocin for induction of cervical ripening and labor in patients with term pregnancy and premature membrane rupture]. Ginecol Obstet Mex. 2002;70:469-76.	No	No relevant information/Diffrent aim
580	Morris C, Munro C, Navani M. Female genital prolapse. InnovAiT. 2022:17557380221094342.	No	No relevant information/Diffrent aim
581	Morris JM, Roberts CL, Bowen JR, Patterson JA, Bond DM, Algert CS, Thornton JG, Crowther CA. Immediate delivery compared with expectant management after preterm pre-labour rupture of the membranes close to term (PPROMT trial): a randomised controlled trial. Lancet. 2016;387(10017):444-52.	No	No relevant information/Diffrent aim
582	Mujsindi W, Habash D, Childs G. Impact of nutrition education on gestational weight gain in obese pregnant women. American journal of obstetrics and gynecology. 2014;210(1 SUPPL. 1):S188.	No	No relevant information/Diffrent aim
583	Mukhopadhyay A, Bhatla N, Kriplani A, Pandey RM, Saxena R. Daily versus intermittent iron supplementation in pregnant women: hematological and pregnancy outcome. J Obstet Gynaecol Res. 2004;30(6):409-17.	No	No relevant information/Diffrent aim
584	Mukona D. Evaluating the effectiveness of an educational intervention on adherence to therapy (diet, physical activity and medications) and perinatal outcomes in women with diabetes in pregnancy. Diabetes technology & therapeutics. 2020;22:A‐242.	No	No relevant information/Diffrent aim
585	Mularz A, Dalati S, Pedigo RA. Obstetricia y Ginecología. Secretos: Elsevier Health Sciences; 2017.	No	No relevant information/Diffrent aim
586	Mundell J. Can You Reduce the Likelihood of Requiring a C-Section?(The Answer May Not Be As Simple As You Think!).	No	No relevant information/Diffrent aim
587	Murray-Davis B, Marion A, Malott A, Reitsma A, Hutton EK. Women's experiences of participating in the early external cephalic version 2 trial. Birth. 2012;39(1):30-8.	No	No relevant information/Diffrent aim
588	Murray-Davis B, McVittie J, Barrett JF, Hutton EK. Exploring Women's Preferences for the Mode of Delivery in Twin Gestations: Results of the Twin Birth Study. Birth. 2016;43(4):285-92.	No	No relevant information/Diffrent aim
589	Nabhan AF, El-Din LB, Rabie AH, Fahmy GM. Impact of intrapartum factors on oxidative stress in newborns. J Matern Fetal Neonatal Med. 2009;22(10):867-72.	No	No relevant information/Diffrent aim
590	Nabi RL, Thomas J. The Effects of Reality-Based Television Programming on Diet and Exercise Motivation and Self-Efficacy in Young Adults. Health Communication. 2013;28(7):699-708.	No	No relevant information/Diffrent aim
591	Nachum Z, Garmi G, Kadan Y, Zafran N, Shalev E, Salim R. Comparison between amniotomy, oxytocin or both for augmentation of labor in prolonged latent phase: a randomized controlled trial. Reprod Biol Endocrinol. 2010;8:136.	No	No relevant information/Diffrent aim
592	Naeh A, Maor-Sagie E, Hallak M, Gabbay-Benziv R. Early Identification of the Maternal, Placental and Fetal Dialog in Gestational Diabetes and Its Prevention. Reproductive Medicine. 2021;3(1):1-14.	No	No relevant information/Diffrent aim
593	Nagpal MB, Raghunandan C, Saili A. Oral misoprostol versus intracervical prostaglandin E2 gel for active management of premature rupture of membranes at term. Int J Gynaecol Obstet. 2009;106(1):23-6	No	No relevant information/Diffrent aim
594	Narchi NZ. Labor care delivered by nurses in the East zone of the municipality of São Paulo, SP, Brazil. Revista brasileira de enfermagem. 2009;62(4):546.	No	No relevant information/Diffrent aim
595	Narendran S, Nagarathna R, Narendran V, Gunasheela S, Nagendra HR. Efficacy of yoga on pregnancy outcome. Journal of alternative and complementary medicine (New York, NY). 2005;11(2):237‐44.	No	No relevant information/Diffrent aim
596	Nascimento SL, Surita FG, Cecatti JG. Physical exercise during pregnancy: a systematic review. Current opinion in obstetrics & gynecology. 2012;24(6):387-94.	No	No relevant information/Diffrent aim
597	Navas A, Carrascosa MC, Artigues C, Ortas S, Portells E, Soler A, Yanez AM, Bennasar-Veny M, Leiva A. Effectiveness of moderate-intensity aerobic water exercise during pregnancy on quality of life and postpartum depression: A multi-center, randomized controlled trial. Journal of Clinical Medicine. 2021;10(11).	No	No relevant information/Diffrent aim
598	Nct. A RCT to Evaluate the Effects of Pelvic and Abdominal Mechanical Exercises During Pregnancy on Reducing the Rate of CS and Preventing PFD. https://clinicaltrialsgov/show/NCT05252455. 2022.	No	No relevant information/Diffrent aim
599	Neiger R, Greaves PC. Comparison between vaginal misoprostol and cervical dinoprostone for cervical ripening and labor induction. Tenn Med. 2001;94(1):25-7.	No	No relevant information/Diffrent aim
600	Nelson KE, Rauch T, Terebuh V, D'Angelo R. A comparison of intrathecal fentanyl and sufentanil for labor analgesia. Anesthesiology. 2002;96(5):1070-3.	No	No relevant information/Diffrent aim
601	Nesterenko TH, Acun C, Mohamed MA, Mohamed AN, Karcher D, Larsen J, Jr., Aly H. Is it a safe practice to administer oxygen during uncomplicated delivery: a randomized controlled trial? Early Hum Dev. 2012;88(8):677-81.	No	No relevant information/Diffrent aim
602	Newham JJ, Wittkowski A, Hurley J, Aplin JD, Westwood M. Effects of antenatal yoga on maternal anxiety and depression: a randomized controlled trial. Depression and anxiety. 2014;31(8):631‐40.	No	No relevant information/Diffrent aim
603	Newman DK, Cardozo L, Sievert K-D. Preventing urinary incontinence in women. Current opinion in obstetrics & gynecology. 2013;25(5):388-94.	No	No relevant information/Diffrent aim
604	Ngai SW, Chan YM, Lam SW, Lao TT. Labour characteristics and uterine activity: misoprostol compared with oxytocin in women at term with prelabour rupture of the membranes. Bjog. 2000;107(2):222-7.	No	No relevant information/Diffrent aim
605	Ngamprasertwong P, Kumwilaisakmd K, Indrambarya T, Supbornsug K, Ngarmukos S. Combined spinal-epidural analgesia and epidural analgesia in labor: effect of intrathecal fentanyl vs. epidural bupivacaine as a bolus. J Med Assoc Thai. 2007;90(7):1368-74.	No	No relevant information/Diffrent aim
606	Ngelechei RJ. Assessment of postnatal care services provided to mothers and neonates upon discharge: Mother’s perspective at Moi Teaching and Referral Hospital, Eldoret, Kenya: Moi University; 2019.	No	No relevant information/Diffrent aim
607	Nicholson WK, Beckham AJ, Hatley K, Diamond M, Johnson LS, Green SL, Tate D. The Gestational Diabetes Management System (GooDMomS): development, feasibility and lessons learned from a patient-informed, web-based pregnancy and postpartum lifestyle intervention. BMC pregnancy and childbirth. 2016;16(1) (no pagination).	No	No relevant information/Diffrent aim
608	Nicklas JM, Leiferman J, Pyle L, Soares A, Bull S, Tong S, Barbour LA. Feasibility of an mhealth postpartum lifestyle intervention for women with cardiometabolic risk pre-and mid-covid: The fit after baby pilot randomized controlled trial. Journal of General Internal Medicine. 2021;36(SUPPL 1):S178‐.	No	No relevant information/Diffrent aim
609	Nicklas JM, Miller LJ, Zera CA, Davis RB, Levkoff SE, Seely EW. Factors associated with depressive symptoms in the early postpartum period among women with recent gestational diabetes mellitus. Matern Child Health J. 2013;17(9):1665-72.	No	No relevant information/Diffrent aim
610	Nicklas JM, Skurnik G, Seely EW. Factors associated with increased risk perception for developing type 2 diabetes in women with recent gestational diabetes. Journal of general internal medicine. 2019;34(2):S223‐.	No	No relevant information/Diffrent aim
611	Nielsen EN, Andersen PK, Hegaard HK, Juhl M. Mode of Delivery according to Leisure Time Physical Activity before and during Pregnancy: A Multicenter Cohort Study of Low-Risk Women. Journal of pregnancy. 2017;2017:6209605-8.	No	No relevant information/Diffrent aim
612	Nilsson C, Lundgren I, Smith V, Vehvilainen-Julkunen K, Nicoletti J, Devane D, Bernloehr A, van Limbeek E, Lalor J, Begley C. Women-centred interventions to increase vaginal birth after caesarean section (VBAC): a systematic review. Midwifery. 2015;31(7):657-63.	No	No relevant information/Diffrent aim
613	Nitert MD, Barrett HL, Foxcroft K, Tremellen A, Wilkinson S, Lingwood B, Tobin JM, McSweeney C, O'Rourke P, McIntyre HD, Callaway LK. SPRING: an RCT study of probiotics in the prevention of gestational diabetes mellitus in overweight and obese women. BMC Pregnancy Childbirth. 2013;13:50.	No	No relevant information/Diffrent aim
614	Norman JE, Lawton J, Stock SJ, Siassakos D, Norrie J, Hallowell N, Chowdhry S, Hart RI, Odd D, Brewin J. Feasibility and design of a trial regarding the optimal mode of delivery for preterm birth: the CASSAVA multiple methods study. Health Technology Assessment. 2021;25(61).	No	No relevant information/Diffrent aim
615	Norris MC, Fogel ST, Conway-Long C. Combined spinal-epidural versus epidural labor analgesia. Anesthesiology. 2001;95(4):913-20.	No	No relevant information/Diffrent aim
616	Norris T, Johnson W, Farrar D, Tuffnell D, Wright J, Cameron N. Small-for-gestational age and large-for-gestational age thresholds to predict infants at risk of adverse delivery and neonatal outcomes: are current charts adequate? An observational study from the Born in Bradford cohort. BMJ open. 2015;5(3):e006743-e.	No	No relevant information/Diffrent aim
617	Nurmatov UB, Lee SH, Nwaru BI, Mukherjee M, Grant L, Pagliari C. The effectiveness of mHealth interventions for maternal, newborn and child health in low–and middle–income countries: Protocol for a systematic review and meta–analysis. Journal of global health. 2014;4(1).	No	No relevant information/Diffrent aim
618	Nuss EE, Sciscione AC. Activity restriction and preterm birth prevention. Current opinion in obstetrics & gynecology. 2022;34(2):77-81	No	No relevant information/Diffrent aim
619	Nyandieka LN, Kombe Y, Ng'ang'a Z, Byskov J, Njeru MK. An assessment of priority setting process and its implication on availability of emergency obstetric care services in Malindi District, Kenya. The Pan African medical journal. 2015;22(156):156-.	No	No relevant information/Diffrent aim
620	Nygaard IE, Clark E, Clark L, Egger MJ, Hitchcock R, Hsu Y, Norton P, Sanchez-Birkhead A, Shaw J, Sheng X, Varner M. Physical and cultural determinants of postpartum pelvic floor support and symptoms following vaginal delivery: a protocol for a mixed-methods prospective cohort study. BMJ open. 2017;7(1):e014252-e.	No	No relevant information/Diffrent aim
621	Nygaard IE, Wolpern A, Bardsley T, Egger MJ, Shaw JM. Early postpartum physical activity and pelvic floor support and symptoms 1 year postpartum. American journal of obstetrics and gynecology. 2021;224(2):193.e1-.e19.	No	No relevant information/Diffrent aim
622	Oblasser C, Christie J, McCourt C. Vaginal cones or balls to improve pelvic floor muscle performance and urinary continence in women postpartum: a quantitative systematic review and meta-analysis protocol. Journal of advanced nursing. 2015;71(4):933-41.	No	No relevant information/Diffrent aim
623	O'Connell MA. An international study of fear of childbirth and tocophobia with application in an Irish maternity setting: University College Cork; 2019.	No	No relevant information/Diffrent aim
624	Odackal NJ, Conaway M, Cha J, Swanson JR. Prenatal consults with illustrated literature (PnCIL): a RCT studying visual aids during prenatal consults. J Perinatol. 2020;40(8):1154-62.	No	No relevant information/Diffrent aim
625	Offiah I, O’Donoghue K, Kenny L. Clinical risk factors for preterm birth. Preterm Birth: Mother and Child Rijeka, Croatia: InTech. 2012:73-94.	No	No relevant information/Diffrent aim
626	Oguaka V, Adinma J, Okafor C, Udigwe G, Adinma O-N, Edet M. Serum calcium in primary postpartum haemorrhage. European Journal of Pharmaceutical and Medical Research. 2019;6(10):53-8.	No	No relevant information/Diffrent aim
627	Ogunyemi DA, Fong A, Rad S, Fong S, Kjos SL. Attitudes and practices of healthcare providers regarding gestational diabetes: results of a survey conducted at the 2010 meeting of the International Association of Diabetes in Pregnancy Study Group (IADPSG). Diabetic medicine. 2011;28(8):976-86.	No	No relevant information/Diffrent aim
628	Ojo OA, Mehdiratta JE, Gamez BH, Hunting J, Habib AS. Comparison of Programmed Intermittent Epidural Boluses With Continuous Epidural Infusion for the Maintenance of Labor Analgesia: A Randomized, Controlled, Double-Blind Study. Anesth Analg. 2020;130(2):426-35.	No	No relevant information/Diffrent aim
629	Olea LA, Casas CJ, Pérez PF, RODRÍGUEZ YRL. CAPÍTULO 11 TRATAMIENTO DE TENDINOPATÍAS CON ELECTRÓLISIS PERCUTÁNEA: UNA REVISIÓN SISTEMÁTICA. INVESTIGACIÓN E INTERVENCIÓN EN SALUD. 2021.	No	No relevant information/Diffrent aim
630	O'Leary J, Warland J. Meeting the needs of parents pregnant and parenting after perinatal loss: Routledge; 2016.	No	No relevant information/Diffrent aim
631	Olerich K, Soper D, Delaney S, Sterrett M. Pregnancy Care for Patients With Super Morbid Obesity. Frontiers in Pediatrics. 2022;10.	No	No relevant information/Diffrent aim
632	Olsen O, Clausen JA. Planned hospital birth versus planned home birth. Cochrane database of systematic reviews. 2012(9).	No	No relevant information/Diffrent aim
633	Oral E, Gezer A, Cagdas A, Pakkal N. Oxytocin infusion in labor: the effect different indications and the use of different diluents on neonatal bilirubin levels. Arch Gynecol Obstet. 2003;267(3):117-20.	No	No relevant information/Diffrent aim
634	Orlikowski CE, Dickinson JE, Paech MJ, McDonald SJ, Nathan E. Intrapartum analgesia and its association with post-partum back pain and headache in nulliparous women. Aust N Z J Obstet Gynaecol. 2006;46(5):395-401.	No	No relevant information/Diffrent aim
635	Osman H, Campbell OMR, Nassar AH. Using Emergency Obstetric Drills in Maternity Units as a Performance Improvement Tool. Birth (Berkeley, Calif). 2009;36(1):43-50.	No	No relevant information/Diffrent aim
636	Ostrowska L, Lech MM, Karczewski JK. Combined oral contraceptives and weight gain. Advances in clinical and experimental medicine. 2005;14(5):939‐46.	No	No relevant information/Diffrent aim
637	Oudijk MA, Kwee A, Visser GHA, Blad S, Meijboom EJ, Rosén KG. The effects of intrapartum hypoxia on the fetal QT interval. BJOG : an international journal of obstetrics and gynaecology. 2004;111(7):656-60	No	No relevant information/Diffrent aim
638	Owen MD, Thomas JA, Smith T, Harris LC, D'Angelo R. Ropivacaine 0.075% and bupivacaine 0.075% with fentanyl 2 microg/mL are equivalent for labor epidural analgesia. Anesth Analg. 2002;94(1):179-83, table of contents.	No	No relevant information/Diffrent aim
639	Ozkan S, Calişkan E, Doğer E, Yücesoy I, Ozeren S, Vural B. Comparative efficacy and safety of vaginal misoprostol versus dinoprostone vaginal insert in labor induction at term: a randomized trial. Arch Gynecol Obstet. 2009;280(1):19-24.	No	No relevant information/Diffrent aim
640	Pactr. Effect of Third trimester Pilates on Obstetric and neonatal outcomes. A Randomized control Trial. https://trialsearchwhoint/Trial2aspx?TrialID=PACTR201801002825282. 2017.	No	No relevant information/Diffrent aim
641	Pahwa B, Schoech D. Issues in the Evaluation of an Online Prevention Exercise. Journal of Technology in Human Services. 2008;26(2-4):259-81.	No	No relevant information/Diffrent aim
642	Palatnik A, Harrison RK, Walker RJ, Thakkar MY, Egede LE. Maternal racial and ethnic disparities in glycemic threshold for pharmacotherapy initiation for gestational diabetes. The Journal of Maternal-Fetal & Neonatal Medicine. 2022;35(1):58-65.	No	No relevant information/Diffrent aim
643	Palmer MJ, Henschke N, Bergman H, Villanueva G, Maayan N, Tamrat T, Mehl GL, Glenton C, Lewin S, Fønhus MS. Targeted client communication via mobile devices for improving maternal, neonatal, and child health. Cochrane Database of Systematic Reviews. 2020(8).	No	No relevant information/Diffrent aim
644	Panghal R, Mitra S. Oral acetaminophen as an adjunct to continuous epidural infusion and patient-controlled epidural analgesia in laboring parturients: a randomized controlled trial. 2021;35(6):794-800.	No	No relevant information/Diffrent aim
645	Paré J, Pasquier JC, Lewin A, Fraser W. Reduction of total labor length through the addition of parenteral dextrose solution in induction of labor in nulliparous: results of DEXTRONS prospective randomized controlled trial. American journal of obstetrics and gynecology. 2017;216(5):508.e1‐.e7.	No	No relevant information/Diffrent aim
646	Patten CA, Vickers KS, Lewis BA, Finnie SB, Wheeldon TJ, Decker PA, Stevens S, Hathaway JC, Reese MM, Seime RJ. Feasibility trial of an unsupervised, facility-based exercise programme for depressed outpatients. Psychology, Health & Medicine. 2019;24(3):320-32.	No	No relevant information/Diffrent aim
647	Paustian ML. The additive effects of gestational diabetes and periodontal disease on the risk for adverse pregnancy outcomes: University of Michigan; 2012.	No	No relevant information/Diffrent aim
648	Peeker I, Peeker R. Early diagnosis and treatment of genuine stress urinary incontinence in women after pregnancy: midwives as detectives. Journal of Midwifery & Women's Health. 2003;48(1):60-6.	No	No relevant information/Diffrent aim
649	Penn ZJ, Steer PJ, Grant A. A multicentre randomised controlled trial comparing elective and selective caesarean section for the delivery of the preterm breech infant. Bjog. 2014;121 Suppl 7:48-53.	No	No relevant information/Diffrent aim
650	Pereira IB, Silva R, Ayres-de-Campos D, Clode N. Physical exercise at term for enhancing the spontaneous onset of labor: a randomized clinical trial. J Matern Fetal Neonatal Med. 2022;35(4):775-9.	No	No relevant information/Diffrent aim
651	Pereira Rodrigues D, Herdy Alves V, Santana Vieira R, Morett Romano Leão DC, de Paula E, Machado Pimentel M. OBSTETRIC VIOLENCE IN THE CONTEXT OF LABOR AND CHILDBIRTH. Journal of Nursing UFPE/Revista de Enfermagem UFPE. 2018;12(1).	No	No relevant information/Diffrent aim
652	Perera J, Kirthinanda DS, Wijeratne S, Wickramarachchi TK. Descriptive cross sectional study on prevalence, perceptions, predisposing factors and health seeking behaviour of women with stress urinary incontinence. BMC women's health. 2014;14(1):78	No	No relevant information/Diffrent aim
653	Phelan S, Phipps MG, Abrams B, Darroch F, Schaffner A, Wing RR. Randomized trial of a behavioral intervention to prevent excessive gestational weight gain: the fit for delivery study. Obstetrical & gynecological survey. 2011;66(8):471‐2.	No	No relevant information/Diffrent aim
654	Phillips CB, Hurley JC, Angadi SS, Todd M, Berardi V, Hovell MF, Adams MA. Delay Discount Rate Moderates a Physical Activity Intervention Testing Immediate Rewards. Behavioral Medicine. 2020;46(2):142-52.	No	No relevant information/Diffrent aim
655	Phillips JK, Skelly JM, Roberts LM, Bernstein IM, Higgins ST. Combined financial incentives and behavioral weight management to enhance adherence with gestational weight gain guidelines: a randomized controlled trial. Am J Obstet Gynecol MFM. 2019;1(1):42-9.	No	No relevant information/Diffrent aim
656	Pian-Smith MC, Minehart RD. Obstetrical Anesthesia, An Issue of Anesthesiology Clinics, E-Book: Elsevier Health Sciences; 2021.	No	No relevant information/Diffrent aim
657	Pileggi-Castro C, Mori R, Jayaratne K, Qureshi Z, Souza J, Zafarmand MH. Planned Cesarean or planned vaginal delivery for twins: secondary analysis of randomized controlled trial. Sci Rep. 2021;57(4):582-91.	No	No relevant information/Diffrent aim
658	Pivarnik JM, Conway MR. Review: structured physical activity during pregnancy reduces risk of caesarean delivery. Evidence-based nursing. 2015;18(4):110-.	No	No relevant information/Diffrent aim
659	Pizzoferrato AC, Fauconnier A, Bader G, de Tayrac R, Fort J, Fritel X. Is prenatal urethral descent a risk factor for urinary incontinence during pregnancy and the postpartum period? Int Urogynecol J. 2016;27(7):1003-11.	No	No relevant information/Diffrent aim
660	PonMalar J, Benjamin SJ, Abraham A, Rathore S, Jeyaseelan V, Mathews JE. Randomized double-blind placebo controlled study of preinduction cervical priming with 25 µg of misoprostol in the outpatient setting to prevent formal induction of labour. Arch Gynecol Obstet. 2017;295(1):33-8.	No	No relevant information/Diffrent aim
661	Popowski T, Porcher R, Fort J, Javoise S, Rozenberg P. Influence of ultrasound determination of fetal head position on mode of delivery: a pragmatic randomized trial. Ultrasound Obstet Gynecol. 2015;46(5):520-5.	No	No relevant information/Diffrent aim
662	Portela SN, Rocha-de-Souza R, Oppermann-Lisboa K, Donatto GB, Dal Bosco SNP, El Beitune P. Maternal physical activity, cervical length and its relation to spontaneous vaginal birth at term. Archives of gynecology and obstetrics. 2014;290(2):257-62.	No	No relevant information/Diffrent aim
663	Posner GMFM, Bonin BMDF, Nakajmia AMDF. Evaluation of Residents’ Documentation Skills After a Simulated Operative Vaginal Delivery. Journal of obstetrics and gynaecology Canada. 2009;31(11):1064-7.	No	No relevant information/Diffrent aim
664	Prager M, Eneroth-Grimfors E, Edlund M, Marions L. A randomised controlled trial of intravaginal dinoprostone, intravaginal misoprostol and transcervical balloon catheter for labour induction. Bjog. 2008;115(11):1443-50.	No	No relevant information/Diffrent aim
665	Prendergast AJ, Goga AE, Waitt C, Gessain A, Taylor GP, Rollins N, Abrams EJ, Lyall EH, Van de Perre P. Transmission of CMV, HTLV-1, and HIV through breastmilk. The Lancet Child & Adolescent Health. 2019;3(4):264-73.	No	No relevant information/Diffrent aim
666	Prendergast S. Understanding the relationships between pregnancy, childbirth and incontinence. 2010.	No	No relevant information/Diffrent aim
667	PRESIDENT S, PRESIDENT C. Selected Abstracts of the 19th National Congress of the Italian Society of Perinatal Medicine (Società Italiana di Medicina Perinatale, SIMP). Journal of Pediatric and Neonatal Individualized Medicine. 2017;6(1):e060125.	No	No relevant information/Diffrent aim
668	Prick BW, Bijlenga D, Jansen AJ, Boers KE, Scherjon SA, Koopmans CM, van Pampus MG, Essink-Bot ML, van Rhenen DJ, Mol BW, Duvekot JJ. Determinants of health-related quality of life in the postpartum period after obstetric complications. Eur J Obstet Gynecol Reprod Biol. 2015;185:88-95.	No	No relevant information/Diffrent aim
669	Prick BW, Schuit E, Mignini L, Jansen AJ, van Rhenen DJ, Steegers EA, Mol BW, Duvekot JJ. Prediction of escape red blood cell transfusion in expectantly managed women with acute anaemia after postpartum haemorrhage. Bjog. 2015;122(13):1789-97.	No	No relevant information/Diffrent aim
670	Provan D, Arnold DM, Bussel JB, Chong BH, Cooper N, Gernsheimer T, Ghanima W, Godeau B, González-López TJ, Grainger J. Updated international consensus report on the investigation and management of primary immune thrombocytopenia. Blood advances. 2019;3(22):3780-817.	No	No relevant information/Diffrent aim
671	Provan D, Arnold DM, Bussel JB, Chong BH, Cooper N, Gernsheimer T, Ghanima W, Godeau B, González-López TJ, Grainger J. Updated international consensus report on the investigation and management of primary immune thrombocytopenia. Blood advances. 2019;3(22):3780-817.	No	No relevant information/Diffrent aim
672	Pubu Z-M, Bianba Z-M, Yang G, CyRen L-M, Pubu D-J, Lang K-ZS, Zhen B, Zhaxi Q-Z, Nyma Z-G. Factors affecting the risk of postpartum hemorrhage in pregnant women in Tibet health facilities. Medical Science Monitor: International Medical Journal of Experimental and Clinical Research. 2021;27:e928568-1.	No	No relevant information/Diffrent aim
673	Purdie NL, McGrady EM. Comparison of patient-controlled epidural bolus administration of 0.1% ropivacaine and 0.1% levobupivacaine, both with 0.0002% fentanyl, for analgesia during labour. Anaesthesia. 2004;59(2):133-7.	No	No relevant information/Diffrent aim
674	Purvis CA. Women’s experience of the consent process in a randomised controlled trial of emergency treatment for postpartum haemorrhage: Cardiff University; 2017.	No	No relevant information/Diffrent aim
675	Quigley G, Yuan I, Herman C, Torjman M, Maguire D. THE EFFECT OF CPAP SIMULATION AND TRAINING ON OPERATOR PROFICIENCY. PARRC-2015 ABSTRACT LIST. 2015;18:74.	No	No relevant information/Diffrent aim
676	Rabow S, Hjorth U, Schönbeck S, Olofsson P. Effects of oxytocin and anaesthesia on vascular tone in pregnant women: a randomised double-blind placebo-controlled study using non-invasive pulse wave analysis. BMC Pregnancy Childbirth. 2018;18(1):453.	No	No relevant information/Diffrent aim
677	Radawski MM, Strakowski JA, Johnson EW. Acute Common Peroneal Neuropathy Due to Hand Positioning in Normal Labor and Delivery. Obstetrics and gynecology (New York 1953). 2011;118(2, Part 2):421-3.	No	No relevant information/Diffrent aim
678	Raghavan R, Dreibelbis C, Kingshipp BJ, Wong YP, Terry N, Abrams B, Bartholomew A, Bodnar LM, Gernand A, Rasmussen K. WHAT IS THE RELATIONSHIP BETWEEN DIETARY PATTERNS BEFORE AND DURING PREGNANCY AND GESTATIONAL AGE AT BIRTH? Dietary Patterns before and during Pregnancy and Gestational Age at Birth: A Systematic Review [Internet]. 2019.	No	No relevant information/Diffrent aim
679	Rahman H, Pradhan A, Kharka L, Renjhen P, Kar S, Dutta S. Comparative evaluation of 50 microgram oral misoprostol and 25 microgram intravaginal misoprostol for induction of labour at term: a randomized trial. J Obstet Gynaecol Can. 2013;35(5):408-16.	No	No relevant information/Diffrent aim
680	Rajabi A, Maharlouei N, Rezaianzadeh A, Lankarani KB, Esmaeilzadeh F, Gholami A, Mansori K. Physical activities (exercises or choreses) during pregnancy and mode of delivery in nulliparous women: A prospective cohort study. Taiwanese journal of obstetrics & gynecology. 2018;57(1):18-22.	No	No relevant information/Diffrent aim
681	Ramirez-Velez R, Lobelo F, Aguilar-de Plata AC, Izquierdo M, Garcia-Hermoso A. Exercise during pregnancy on maternal lipids: a secondary analysis of randomized controlled trial. BMC pregnancy and childbirth. 2017;17(1) (no pagination).	No	No relevant information/Diffrent aim
682	Ramsay JE, Ferrell WR, Crawford L, Wallace AM, Greer IA, Sattar N. Maternal Obesity Is Associated with Dysregulation of Metabolic, Vascular, and Inflammatory Pathways. The journal of clinical endocrinology and metabolism. 2002;87(9):4231-7.	No	No relevant information/Diffrent aim
683	Ramsey PS, Harris DY, Ogburn PL, Jr., Heise RH, Magtibay PM, Ramin KD. Comparative efficacy and cost of the prostaglandin analogs dinoprostone and misoprostol as labor preinduction agents. Am J Obstet Gynecol. 2003;188(2):560-5.	No	No relevant information/Diffrent aim
684	Ransdell LB, Robertson L, Ornes L, Moyer-Mileur L. Generations Exercising Together to Improve Fitness (GET FIT): A Pilot Study Designed to Increase Physical Activity and Improve Health-Related Fitness in Three Generations of Women. Women & Health. 2005;40(3):77-94.	No	No relevant information/Diffrent aim
685	Rantell A, Veit‐Rubin N, Giarenis I, Khullar V, Abrams P, Cardozo L. Recommendations and future research initiative to optimize bladder management in pregnancy and childbirth International Consultation on Incontinence ‐ Research society 2018. Neurourology and urodynamics. 2019;38(S5):S104-S10.	No	No relevant information/Diffrent aim
686	Rasheedy R, Tamara TF, Allam IS, Abbas AM, Essam El-Din Abd El Salam N, Ferhad Ahmed A. Vaginal misoprostol before copper IUD insertion after previous insertion failure: a double-blind, placebo-controlled, parallel-group, randomised clinical trial. Eur J Contracept Reprod Health Care. 2019;24(3):222-6.	No	No relevant information/Diffrent aim
687	Rauh K, Kunath J, Rosenfeld E, Kick L, Ulm K, Hauner H. Healthy living in pregnancy: a cluster-randomized controlled trial to prevent excessive gestational weight gain - rationale and design of the GeliS study. BMC pregnancy and childbirth. 2014;14:119.	No	No relevant information/Diffrent aim
688	Reckling FW. Normal pregnancy and delivery following total hip joint replacement. Clinical orthopaedics and related research. 1976(115):169-71.	No	No relevant information/Diffrent aim
689	Reich H, Vidali A, Fazel A, editors. —Laparoscopic Excision of Deep Fibrotic Endometriosis of the Cul-de-Sac and Rectum. Proceedings of the International Congress Endoscopy in the diagnosis, treatment and monitoring of women's diseases; 2000.	No	No relevant information/Diffrent aim
690	Reilly ET, Freeman RM, Waterfield MR, Waterfield AE, Steggles P, Pedlar F. Prevention of postpartum stress incontinence in primigravidae with increased bladder neck mobility: a randomised controlled trial of antenatal pelvic floor exercises. BJOG. 2002;109(1):68‐76.	No	No relevant information/Diffrent aim
691	Reis AM, Beltrame RCT, Arantes RBS, de Paula Correa ÁC, Martins DP. CESAREAN SECTION RATES IN A UNIVERSITY HOSPITAL BASED ON THE ROBSON CLASSIFICATION1. Cienc Cuid Saude. 2020;19:e47196.	No	No relevant information/Diffrent aim
692	Reis TLdRD, Padoin SMdM, Toebe TRP, Paula CCd, Quadros JSd. Women's autonomy in the process of labour and childbirth: integrative literature review. Revista gaúcha de enfermagem. 2017;38(1):e64677-e.	No	No relevant information/Diffrent aim
693	Reynolds LJ, Twiddy HM, Mlynarczyk M, Wilson PB. The association of physical activity on homocysteine in pregnant women. The Journal of Maternal-Fetal & Neonatal Medicine. 2021:1-8.	No	No relevant information/Diffrent aim
694	Rhodes RE, Janssen I, Bredin SSD, Warburton DER, Bauman A. Physical activity: Health impact, prevalence, correlates and interventions. Psychology & Health. 2017;32(8):942-75.	No	No relevant information/Diffrent aim
695	Ricci E, Parazzini F, Pardi G. Caesarean section and antiretroviral treatment. Italian trial on mode of delivery in HIV-positive women study group. Lancet. 2000;355(9202):496.	No	No relevant information/Diffrent aim
696	Rodgers W. Women's Sexual and Reproductive Concerns, Perspectives, and Strategies, Including Perspectives About Pelvic Floor Muscles, as Perceived by Sexually Active College Women. 2015.	No	No relevant information/Diffrent aim
697	Rodrigues DP, Alves VH, Vieira RS, Leão DCMR, de Paula E, Pimentel MM. A violência obstétrica no contexto do parto e nascimento. Revista de Enfermagem UFPE on line. 2018;12(1):236-46.	No	No relevant information/Diffrent aim
698	Roeder HA, Moore TR, Wolfson MT, Gamst AC, Ramos GA. Treating hyperglycemia in early pregnancy: a randomized controlled trial. American Journal of Obstetrics and Gynecology MFM. 2019;1(1):33‐41.	No	No relevant information/Diffrent aim
699	Roland CB, de Place Knudsen S, Alomairah SA, Andersen AD, Bendix J, Clausen TD, Molsted S, Jensen AK, Teilmann G, Jespersen AP. Protocol: Structured supervised exercise training or motivational counselling during pregnancy on physical activity level and health of mother and offspring: FitMum study protocol. BMJ Open. 2021;11(3).	No	No relevant information/Diffrent aim
700	Rollins N, Meda N, Becquet R, Coutsoudis A, Humphrey J, Jeffrey B, Kanshana S, Kuhn L, Leroy V, Mbori-Ngacha D. Preventing postnatal transmission of HIV-1 through breast-feeding: modifying infant feeding practices. Journal of acquired immune deficiency syndromes (1999). 2004;35(2):188.	No	No relevant information/Diffrent aim
701	Romero VC, Somers EC, Stolberg V, Clinton C, Chensue S, Djuric Z, Berman DR, Treadwell MC, Vahratian AM, Mozurkewich E. Developmental programming for allergy: a secondary analysis of the Mothers, Omega-3, and Mental Health Study. Am J Obstet Gynecol. 2013;208(4):316.e1-6.	No	No relevant information/Diffrent aim
702	Romero-Gutiérrez G, Bernal González OE, Ponce-Ponce de León AL. [Comparison of isosorbide dinitrate and dinoprostone for induction of labor in term pregnancy]. Ginecol Obstet Mex. 2011;79(5):285-91.	No	No relevant information/Diffrent aim
703	Rong L, Dai L-J, Ouyang Y-Q. The effectiveness of prenatal yoga on delivery outcomes: A meta-analysis. Complementary therapies in clinical practice. 2020;39:101157.	No	No relevant information/Diffrent aim
704	Ronnberg A, Hanson U, Ostlund I, Nilsson K. Effects on postpartum weight retention after antenatal lifestyle intervention - a secondary analysis of a randomized controlled trial. Acta obstetricia ET gynecologica scandinavica 95 (9) (pp 999-1007), 2016 Date of publication: 01 sep 2016. 2016.	No	No relevant information/Diffrent aim
705	Ronnberg AK, Nilsson K. Interventions during pregnancy to reduce excessive gestational weight gain: a systematic review assessing current clinical evidence using the Grading of Recommendations, Assessment, Development and Evaluation (GRADE) system. BJOG. 2010;117(11):1327‐34.	No	No relevant information/Diffrent aim
706	Rosario DP, Abraham A, Rathore S, Benjamin SJ, Jeyaseelan V, Mathews JE. Digital stretching of cervix in the active phase of labour to shorten its duration: a randomised control trial. Trop Doct. 2017;47(4):312-6.	No	No relevant information/Diffrent aim
707	Ross VH, Pan PH, Owen MD, Seid MH, Harris L, Clyne B, Voltaire M, Eisenach JC. Neostigmine decreases bupivacaine use by patient-controlled epidural analgesia during labor: a randomized controlled study. Anesth Analg. 2009;109(2):524-31.	No	No relevant information/Diffrent aim
708	Rozenberg P, Deruelle P, Sénat MV, Desbrière R, Winer N, Simon E, Ville Y, Kayem G, Boutron I. [Lower Uterine Segment Trial: A pragmatic open multicenter randomized trial]. Gynecol Obstet Fertil Senol. 2018;46(4):427-32.	No	No relevant information/Diffrent aim
709	Rozenberg P, Sénat MV, Deruelle P, Winer N, Simon E, Ville Y, Kayem G, Porcher R, Perrodeau É, Desbrière R, Boutron I. Evaluation of the usefulness of ultrasound measurement of the lower uterine segment before delivery of women with a prior cesarean delivery: a randomized trial. Am J Obstet Gynecol. 2022;226(2):253.e1-.e9.	No	No relevant information/Diffrent aim
710	Ruart S, Sinnapah S, Hue O, Janky E, Antoine-Jonville S. Prenatal counseling throughout pregnancy: Effects on physical activity level, perceived barriers, and perinatal health outcomes: A quasi-experimental study. International Journal of Environmental Research and Public Health. 2020;17(23):1‐15.	No	No relevant information/Diffrent aim
711	Rudman AI. Womens evaluations of intrapartum and postpartum care: Karolinska Institutet (Sweden); 2007.	No	No relevant information/Diffrent aim
712	Sacristan-Martin O, Santed MA, Garcia-Campayo J, Duncan LG, Bardacke N, Fernandez-Alonso C, Garcia-Sacristan G, Garcia-Sacristan D, Barcelo-Soler A, Montero-Marin J. A mindfulness and compassion-based program applied to pregnant women and their partners to decrease depression symptoms during pregnancy and postpartum: Study protocol for a randomized controlled trial. Trials. 2019;20(1).	No	No relevant information/Diffrent aim
713	Sadler LC, Davison T, McCowan LM. A randomised controlled trial and meta-analysis of active management of labour. Bjog. 2000;107(7):909-15.	No	No relevant information/Diffrent aim
714	Sagedal LR, Øverby NC, Bere E, Torstveit MK, Lohne-Seiler H, Småstuen M, Hillesund ER, Henriksen T, Vistad I. Lifestyle intervention to limit gestational weight gain: the Norwegian Fit for Delivery randomised controlled trial. Bjog. 2017;124(1):97-109.	No	No relevant information/Diffrent aim
715	Sagedal LR, Vistad I, Øverby NC, Bere E, Torstveit MK, Lohne-Seiler H, Hillesund ER, Pripp A, Henriksen T. The effect of a prenatal lifestyle intervention on glucose metabolism: results of the Norwegian Fit for Delivery randomized controlled trial. BMC pregnancy and childbirth. 2017;17(1):167.	No	No relevant information/Diffrent aim
716	Sah N, Vallejo M, Phelps A, Finegold H, Mandell G, Ramanathan S. Efficacy of ropivacaine, bupivacaine, and levobupivacaine for labor epidural analgesia. J Clin Anesth. 2007;19(3):214-7.	No	No relevant information/Diffrent aim
717	Saito M, Okutomi T, Kanai Y, Mochizuki J, Tani A, Amano K, Hoka S. Patient-controlled epidural analgesia during labor using ropivacaine and fentanyl provides better maternal satisfaction with less local anesthetic requirement. J Anesth. 2005;19(3):208-12.	No	No relevant information/Diffrent aim
718	Salas-Pacheco JM, Lourenco-Jaramillo DL, Mendez-Hernandez EM, Sandoval-Carrillo AA, Hernandez Rayon YI, Llave-Leon OL, Aguilar-Duran M, Lopez-Terrones MA, Barraza-Salas M, Vazquez-Alaniz F. Oxidative stress equilibrium during obstetric event in normal pregnancy. The journal of maternal-fetal & neonatal medicine. 2017;30(15):1836-40.	No	No relevant information/Diffrent aim
719	Saleem S. Efficacy of dinoprostone, intracervical foleys and misoprostol in labor induction. J Coll Physicians Surg Pak. 2006;16(4):276-9.	No	No relevant information/Diffrent aim
720	Salim R, Zafran N, Nachum Z, Garmi G, Kraiem N, Shalev E. Single-balloon compared with double-balloon catheters for induction of labor: a randomized controlled trial. Obstet Gynecol. 2011;118(1):79-86.	No	No relevant information/Diffrent aim
721	Salvesen KA, Mørkved S. Randomised controlled trial of pelvic floor muscle training during pregnancy. BMJ (Clinical research ed). 2004;329(7462):378‐80.	No	No relevant information/Diffrent aim
722	San Juan Dertkigil M, Guilherme Cecatti J, Sarno MAC, Ricardo Cavalcante S, Francisco Marussi E. Variation in the amniotic fluid index following moderate physical activity in water during pregnancy. Acta Obstetricia et Gynecologica Scandinavica. 2007;86(5):547-52.	No	No relevant information/Diffrent aim
723	Sanchez-Ramos L, Danner CJ, Delke I, Kaunitz AM. The effect of tablet moistening on labor induction with intravaginal misoprostol: a randomized trial. Obstet Gynecol. 2002;99(6):1080-4.	No	No relevant information/Diffrent aim
724	Sancho MF, Pascoal AG, Mota P, Bø K. Abdominal exercises affect inter-rectus distance in postpartum women: a two-dimensional ultrasound study. Physiotherapy. 2015;101(3):286-91.	No	No relevant information/Diffrent aim
725	Sanda B, Vistad I, Sagedal LR, Haakstad LA, Lohne-Seiler H, Torstveit MK. What is the effect of physical activity on duration and mode of delivery? Secondary analysis from the Norwegian Fit for Delivery trial. Acta obstetricia et gynecologica Scandinavica. 2018;(no pagination).	No	No relevant information/Diffrent aim
726	Sandberg EM, Schepers EM, Sitter RLV, Huisman CMA, Wijngaarden WJV. Foley catheter for induction of labour filled with 30mL or 60mL: A randomized controlled trial. Eur J Obstet Gynecol Reprod Biol. 2017;211:150-5.	No	No relevant information/Diffrent aim
727	Sayed Ahmed WA, Ibrahim ZM, Ashor OE, Mohamed ML, Ahmed MR, Elshahat AM. Use of the Foley catheter versus a double balloon cervical ripening catheter in pre-induction cervical ripening in postdate primigravidae. J Obstet Gynaecol Res. 2016;42(11):1489-94.	No	No relevant information/Diffrent aim
728	Scarrow SE. Obstetrical Delivery of the HIV-Positive Woman: Legal and Ethical Considerations. Obstetrical & gynecological survey. 2001;56(3):178-83.	No	No relevant information/Diffrent aim
729	Schulpis KH, Karakonstantakis T, Vlachos GD, Mentis A-FA, Karikas GA, Afordakou D, Papastamataki M, Antsaklis A, Papassotiriou I. Maternal-neonatal magnesium and zinc serum concentrations after vaginal delivery. Scandinavian journal of clinical and laboratory investigation. 2010;70(7):465-9.	No	No relevant information/Diffrent aim
730	chulpis KH, Vlachos GD, Karikas GA, Papakonstantinou ED, Vlachos DG, Papassotiriou I, Antsaklis A, Tsakiris S. The effect of the mode of delivery on maternal-neonatal interleukin-6, biogenic amine and their precursor amino acid concentrations. Clinical chemistry and laboratory medicine. 2008;46(11):1624-30.	No	No relevant information/Diffrent aim
731	Sciscione AC, Nguyen L, Manley J, Pollock M, Maas B, Colmorgen G. A randomized comparison of transcervical Foley catheter to intravaginal misoprostol for preinduction cervical ripening. Obstet Gynecol. 2001;97(4):603-7.	No	No relevant information/Diffrent aim
732	Scott WE. The pregnant and the parturient. Best practice & research Clinical anaesthesiology. 2006;20(4):565-76.	No	No relevant information/Diffrent aim
733	Seed PT, O'Keeffe M, Poston L, Adhikari EH, Nelson DB, McIntire DD, Leveno KJ. Foley Bulb Added to an Oral Misoprostol Induction Protocol: A Cluster Randomized Trial. Nutrients. 2020;136(5):953-61.	No	No relevant information/Diffrent aim
734	Sefat M, Mohammadi N, Sadeghi A. Physical Activity and Nutritional Status in Females With Vaginal Delivery and Cesarean Section in Razi Hospital, Qazvin. The Journal of Qazvin University of Medical Sciences. 2019;23(3):238-49.	No	No relevant information/Diffrent aim
735	Sehmbi H, D'Souza R, Bhatia A. Low Back Pain in Pregnancy: Investigations, Management, and Role of Neuraxial Analgesia and Anaesthesia: A Systematic Review. Gynecologic and obstetric investigation. 2017;82(5):417-36.	No	No relevant information/Diffrent aim
736	Seidel EJ, Rother M, Regenspurger K, Rother I. A randomised trial comparing the efficacy and safety of topical ketoprofen in Transfersome® gel (IDEA-033) with oral ketoprofen and drug-free ultra-deformable Sequessome™ vesicles (TDT 064) for the treatment of muscle soreness following exercise. Journal of Sports Sciences. 2016;34(1):88-95.	No	No relevant information/Diffrent aim
737	Selby C, Valencia S, Garcia L, Keep D, Overcash J, Jackson J. Activity level during a one-hour labor check evaluation: walking versus bed rest. MCN Am J Matern Child Nurs. 2012;37(2):101-7; quiz 8-9.	No	No relevant information/Diffrent aim
738	Selo-Ojeme DO, Pisal P, Lawal O, Rogers C, Shah A, Sinha S. A randomised controlled trial of amniotomy and immediate oxytocin infusion versus amniotomy and delayed oxytocin infusion for induction of labour at term. Arch Gynecol Obstet. 2009;279(6):813-20.	No	No relevant information/Diffrent aim
739	Selvarajoo S, Liew JWK, Chua TH, Tan W, Zaki RA, Ngui R, Sulaiman WYW, Ong PS, Vythilingam I. Dengue surveillance using gravid oviposition sticky (GOS) trap and dengue non-structural 1 (NS1) antigen test in Malaysia: randomized controlled trial. Sci Rep. 2022;12(1):571.	No	No relevant information/Diffrent aim
740	Sen N, Tanwar S, Ashok J, Kui SH, Ling HL, Akihiro S, Pan X. Spontaneous coronary artery dissection in Asian women with different clinical presentation, risk scenario and coronary angiographic evaluation: multi centric analysis. Catheterization and cardiovascular interventions. 2019;93:S1‐.	No	No relevant information/Diffrent aim
741	Sénat M-V, Sentilhes L, Battut A, Benhamou D, Bydlowski S, Chantry A, Deffieux X, Diers F, Doret M, Ducroux-Schouwey C, Fuchs F, Gascoin G, Lebot C, Marcellin L, Plu-Bureau G, Raccah-Tebeka B, Simon E, Bréart G, Marpeau L. Postpartum practice: Guidelines for clinical practice from the French College of Gynaecologists and Obstetricians (CNGOF). European journal of obstetrics & gynecology and repro…	No	No relevant information/Diffrent aim
742	Seneviratne SN, Derraik JGB, Jiang Y, McCowan LME, Gusso S, Biggs JB, Parry GK, Chiavaroli V, Cutfield WS, Hofman PL. Nulliparity is associated with subtle adverse metabolic outcomes in overweight/obese mothers and their offspring. Clinical endocrinology. 2017;87(5):545‐51.	No	No relevant information/Diffrent aim
743	Seneviratne SN, Jiang Y, McCowan LM, Parry G, Gusso S, Rodrigues R, Cutfield WS, Hofman PL. The improve randomised controlled trial: non-weight bearing antenatal exercise in overweight and obese women increases neonatal adiposity. Endocrine reviews. 2015;36.	No	No relevant information/Diffrent aim
744	Seneviratne SN, Parry GK, McCowan LME, Ekeroma A, Jiang Y, Gusso S, Peres G, Rodrigues RO, Craigie S, Cutfield WS, et al. Antenatal exercise in overweight and obese women and its effects on offspring and maternal health: design and rationale of the IMPROVE (Improving Maternal and Progeny Obesity Via Exercise) randomised controlled trial. BMC pregnancy and childbirth. 2014;14(1).	No	No relevant information/Diffrent aim
745	Senturk MB, Guraslan H, Babaoğlu B, Yaşar L, Polat M. The Effect of Intrauterine Lidocaine and Rectal Indomethacin on Pain during Office Vaginoscopic Hysteroscopy: Randomized Double-Blind Controlled Study. Gynecol Obstet Invest. 2016;81(3):280-4.	No	No relevant information/Diffrent aim
746	Seto MTY, Cheung KW, Lo TK, Ng EHY. Pregnancy outcomes of women randomized to receive real versus placebo acupuncture on the day of fresh or frozen-thawed embryo transfer. Eur J Obstet Gynecol Reprod Biol. 2017;218:119-22.	No	No relevant information/Diffrent aim
747	Sharma AJ, Dee DL, Harden SM. Adherence to breastfeeding guidelines and maternal weight 6 years after delivery. Pediatrics (Evanston). 2014;134 Suppl 1(Supplement_1):S42-S9.	No	No relevant information/Diffrent aim
748	Sharma JB, Kumar A, Kumar A, Malhotra M, Arora R, Prasad S, Batra S. Effect of lycopene on pre-eclampsia and intra-uterine growth retardation in primigravidas. Int J Gynaecol Obstet. 2003;81(3):257-62.	No	No relevant information/Diffrent aim
749	Sharma JB, Pundir P, Kumar A, Murthy NS. Drotaverine hydrochloride vs. valethamate bromide in acceleration of labor. Int J Gynaecol Obstet. 2001;74(3):255-60.	No	No relevant information/Diffrent aim
750	Shaw JCA. The Medicalization of Birth and Midwifery as Resistance. Health care for women international. 2013;34(6):522-36.	No	No relevant information/Diffrent aim
751	Shaw R, Kitzinger C. Calls to a home birth helpline: Empowerment in childbirth. Social science & medicine (1982). 2005;61(11):2374-83.	No	No relevant information/Diffrent aim
752	Sheldon IM, Noakes DE, Bayliss M, Dobson H. The effect of oestradiol on postpartum uterine involution in sheep. Anim Reprod Sci. 2003;78(1-2):57-70.	No	No relevant information/Diffrent aim
753	Sheng Y, Liu X, Low LK, Ashton-Miller JA, Miller JM. Association of pubovisceral muscle tear with functional capacity of urethral closure: evaluating maternal recovery from labor and delivery. American journal of obstetrics and gynecology. 2020;222(6):598.e1-.e7.	No	No relevant information/Diffrent aim
754	Sherman DJ, Frenkel E, Pansky M, Caspi E, Bukovsky I, Langer R. Balloon cervical ripening with extra-amniotic infusion of saline or prostaglandin E2: a double-blind, randomized controlled study. Obstet Gynecol. 2001;97(3):375-80.	No	No relevant information/Diffrent aim
755	Sherry A, Geraghty AA, Ainscough KM, Kennelly M, Lindsay KL, McAuliffe FM. Inflammation and metabolic health in pregnant women with overweight and obesity, and the impact of a lifestyle intervention. Obesity facts. 2018;11:242‐.	No	No relevant information/Diffrent aim
756	Shetty A, Danielian P, Templeton A. A comparison of oral and vaginal misoprostol tablets in induction of labour at term. Bjog. 2001;108(3):238-43.	No	No relevant information/Diffrent aim
757	Sigurdardottir T, Steingrimsdottir T, Arnason A, Bø K. Pelvic floor muscle function before and after first childbirth. International Urogynecology Journal. 2011;22(12):1497-503.	No	No relevant information/Diffrent aim
758		No	No relevant information/Diffrent aim
759	Silva-Jose C, Sanchez-Polan M, Diaz-Blanco A, Perez-Medina T, Martinez VC, Alzola I, Barakat R, Refoyo I, Mottola MF. Influence of a virtual exercise program throughout pregnancy during the covid-19 pandemic on perineal tears and episiotomy rates: a randomized clinical trial. Journal of clinical medicine. 2021;10(22).	No	No relevant information/Diffrent aim
760	Simkin P, Ancheta R, ICCE CD, Hanson L. Prolonged active phase of labor. The Labor Progress Handbook: Early Interventions to Prevent and Treat Dystocia. 2017:125.	No	No relevant information/Diffrent aim
761	Simmons D, Jelmsa J, Galjaard S, Desoye G, Corcoy R, Devlieger R, Harreiter J, Kautzky-Willer A, Damm P, Mathiesen E, et al. Results from a european multicentre, randomised trial of physical activity and/or healthy eating to reduce the risk of gestational diabetes mellitus (GDM): the dali pilot study. Diabetes. 2015;64:A38.	No	No relevant information/Diffrent aim
762	Şimşek B, Beilin Y, Guinn NR, Bernstein HH, Zahn J, Hossain S, Bodian CA. Local anesthetics and mode of delivery: bupivacaine versus ropivacaine versus levobupivacaine. Clin Nurs Res. 2007;105(3):756-63.	No	No relevant information/Diffrent aim
763	Singh P, Jain S, Rajaram S, Rathi V, Gupta B, Kalra K. Pregnancy and labor outcomes in squat versus western style sitting toilet users: a pilot study. International Journal of Reproduction, Contraception, Obstetrics and Gynecology. 2020;9(11):4602.	No	No relevant information/Diffrent aim
764	Skupski DW, Abramovitz S, Samuels J, Pressimone V, Kjaer K. Adverse effects of combined spinal-epidural versus traditional epidural analgesia during labor. Int J Gynaecol Obstet. 2009;106(3):242-5.	No	No relevant information/Diffrent aim
765	Small KA, Wynne JM. Evaluating the Pelvic Floor in Obstetric Patients. Australian & New Zealand journal of obstetrics & gynaecology. 1990;30(1):41-5.	No	No relevant information/Diffrent aim
766	Spanhove V, De Wandele I, Malfait F, Calders P, Cools A. Home-based exercise therapy for treating shoulder instability in patients with hypermobile Ehlers-Danlos syndrome/hypermobility spectrum disorders. A randomized trial. Disability and Rehabilitation. 2022:1-11.	No	No relevant information/Diffrent aim
767	Spigset O, Dahl V, Wang T, Lu Y, Zhou P, Huang S, Yu X. A Randomized Controlled Comparison of Epidural Analgesia Onset Time and Adverse Reactions During Labor With Different Dose Combinations of Bupivacaine and Sufentanil. Acta Anaesthesiol Scand. 2020;36(8):612-7.	No	No relevant information/Diffrent aim
768	Sridhar SB, Xu F, Hedderson MM. Trimester-Specific Gestational Weight Gain and Infant Size for Gestational Age. PloS one. 2016;11(7):e0159500-e.	No	No relevant information/Diffrent aim
769	Stadnicka G, Stodolak A, Pilewska-Kozak AB. Stress urinary incontinence after labor and satisfaction with sex life. Ginekologia polska. 2019;90(9):500-6.	No	No relevant information/Diffrent aim
770	Staikou C, Kalampokas T, Kalampokas E, Vassiloglou S, Paraskeva A. Epidural fentanyl does not affect cervical dilation and progress of first stage of vaginal delivery: a randomized, double-blind study. Curr Med Res Opin. 2017;33(8):1491-6.	No	No relevant information/Diffrent aim
771	Steel A, Adams J, Sibbritt D, Broom A, Frawley J, Gallois C. Relationship between complementary and alternative medicine use and incidence of adverse birth outcomes: An examination of a nationally representative sample of 1835 Australian women. Midwifery. 2014;30(12):1157-65.	No	No relevant information/Diffrent aim
772	Steen M. Supporting Women to Give Birth at Home.	No	No relevant information/Diffrent aim
773	Stokes N, Mahraj K, Levine L, Lewey J. “i'm gonna have the baby and it's gonna go away: ” communicating cardiovascular risk after a pregnancy complicated by preeclampsia. Circulation: cardiovascular quality and outcomes. 2019;12(SUPPL 1).	No	No relevant information/Diffrent aim
774	Suleiman A, Mruwat-Rabah S, Garmi G, Dagilayske D, Zelichover T, Salim R. Effect of intermittent versus continuous bladder catheterization on duration of the second stage of labor among nulliparous women with an epidural: a randomized controlled trial. 2018;29(5):691-6.	No	No relevant information/Diffrent aim
775	Sun Q, Lou VW, Dai A, To C, Wong SY. The Effectiveness of the Young–Old Link and Growth Intergenerational Program in Reducing Age Stereotypes. Research on social work practice. 2019;29(5):519‐28.	No	No relevant information/Diffrent aim
776	Sun W, Liu B, Zheng H. Response of endothelial function and oxidative stress after supervised aerobic exercise training in formerly preeclamptic women. Health Care for Women International. 2021:1-15.	No	No relevant information/Diffrent aim
777	Sung J-H, Lee DY, Min KP, Park C-Y. Peripartum Management of Gestational Diabetes Using a Digital Health Care Service: A Pilot, Randomized Controlled Study. Clinical therapeutics. 2019;41(11):2426-34	No	No relevant information/Diffrent aim
778	Sung J-H, Min KP, Park C-Y. Peripartum management of gestational diabetes using a digital health care service: a pilot, randomized controlled study. Clinical therapeutics. 2019;41(11):2426-34.	No	No relevant information/Diffrent aim
779	Thangaratinam S, Rogozinska E, Jolly K, Glinkowski S, Roseboom T, Tomlinson JW, Kunz R, Mol BW, Coomarasamy A, Khan KS. Effects of interventions in pregnancy on maternal weight and obstetric outcomes: meta-analysis of randomised evidence. BMJ (online). 2012;344(7858).	No	No relevant information/Diffrent aim
780	Thomas Jr AG. Contraceptive Choices in Pediatric, Adolescent, and Young Adult. Pediatric, Adolescent and Young Adult Gynecology. 2009:265.	No	No relevant information/Diffrent aim
781	Tyldum EV, Romundstad PR, Slørdahl SA. Pre-pregnancy physical activity and preeclampsia risk: a prospective population-based cohort study. Acta Obstetricia et Gynecologica Scandinavica. 2010;89(3):315-20	No	No relevant information/Diffrent aim
782	van der Ham DP, Vijgen SM, Nijhuis JG, van Beek JJ, Opmeer BC, Mulder AL, Moonen R, Groenewout M, van Pampus MG, Mantel GD, Bloemenkamp KW, van Wijngaarden WJ, Sikkema M, Haak MC, Pernet PJ, Porath M, Molkenboer JF, Kuppens S, Kwee A, Kars ME, Woiski M, Weinans MJ, Wildschut HI, Akerboom BM, Mol BW, Willekes C. Induction of labor versus expectant management in women with preterm prelabor rupture …	No	No relevant information/Diffrent aim
783	Vedagiri Sai R, Singh SI, Qasem F, Nguyen D, Dhir S, Marmai K, Adam R, Jones PM. Onset of labour epidural analgesia with low-dose bupivacaine and different doses of fentanyl. Anaesthesia. 2017;72(11):1371-8.	No	No relevant information/Diffrent aim
784	Veisy A, Mohammad-Alizadeh-Charandabi S, Abbas-Alizadeh S, Mirghafourvand M, Ghaderi F, Haghighi M. Monitored home-based with or without face-to-face exercise for maternal mental health during the COVID-19 pandemic. Journal of Reproductive and Infant Psychology. 2022:1-16.	No	No relevant information/Diffrent aim
785	Velzel J, Vlemmix F, Opmeer BC, Molkenboer JF, Verhoeven CJ, van Pampus MG, Papatsonis DN, Bais JM, Vollebregt KC, van der Esch L, Van der Post JA, Mol BW, Kok M. Atosiban versus fenoterol as a uterine relaxant for external cephalic version: randomised controlled trial. Bmj. 2017;356:i6773.	No	No relevant information/Diffrent aim
786	Vernini JM, Moreli JB, Magalhães CG, Costa RAA, Rudge MVC, Calderon IMP. Maternal and fetal outcomes in pregnancies complicated by overweight and obesity. Reproductive health. 2016;13(1):100-.	No	No relevant information/Diffrent aim
787	Victoria O-OA, Francis O, Juliana J. Psychotherapy Impact of Infant Breastfeeding Practice Pattern Among HIV Positive Nursing Mothers in Zing Local Government Area, Taraba State, Nigeria: A Systematic Review. Eurasian Medical Research Periodical. 2022;7:1-18.	No	No relevant information/Diffrent aim
788	Vlachos DG, Schulpis KH, Parthimos T, Mesogitis S, Vlachos GD, Partsinevelos GA, Antsaklis A, Tsakiris S. The effect of the mode of delivery on the maternal–neonatal erythrocyte membrane acetylcholinesterase activity. Clinical biochemistry. 2008;41(10):818-23.	No	No relevant information/Diffrent aim
789	Vollebregt KC, Wolf H, Boer K, van der Wal MF, Vrijkotte TGM, Bonsel GJ. Does physical activity in leisure time early in pregnancy reduce the incidence of preeclampsia or gestational hypertension? Acta Obstetricia et Gynecologica Scandinavica. 2010;89(2):261-7.	No	No relevant information/Diffrent aim
790	Walker KF, Dritsaki M, Bugg G, Macpherson M, McCormick C, Grace N, Wildsmith C, Bradshaw L, Smith G, Thornton JG. Labour induction near term for women aged 35 or over: an economic evaluation. Bjog. 2017;124(6):929-34.	No	No relevant information/Diffrent aim
791	Wassen MM, Smits LJ, Scheepers HC, Marcus MA, Van Neer J, Nijhuis JG, Roumen FJ. Routine labour epidural analgesia versus labour analgesia on request: a randomised non-inferiority trial. Bjog. 2015;122(3):344-50.	No	No relevant information/Diffrent aim
792	Watts DH, Lambert JS, Stiehm ER, Bethel J, Whitehouse J, Fowler MG, Read J. Complications according to mode of delivery among human immunodeficiency virus-infected women with CD4 lymphocyte counts of < or = 500/microL. Am J Obstet Gynecol. 2000;183(1):100-7.	No	No relevant information/Diffrent aim
793	Wigert H, Nilsson C, Dencker A, Begley C, Jangsten E, Sparud-Lundin C, Mollberg M, Patel H. Women’s experiences of fear of childbirth: a metasynthesis of qualitative studies. International journal of qualitative studies on health and well-being. 2020;15(1):1704484	No	No relevant information/Diffrent aim
794	Yeo S, Davidge S, Ronis DL, Antonakos CL, Hayashi R, O'Leary S. A Comparison of Walking versus Stretching Exercises to Reduce the Incidence of Preeclampsia: A Randomized Clinical Trial. Hypertension in Pregnancy. 2008;27(2):113-30.	No	No relevant information/Diffrent aim
795	Yeung MPS, Tsang KWK, Yip BHK, Tam WH, Ip WY, Hau FWL, Wong MKW, Ng JWY, Liu SH, Chan SSW, Law CK, Wong SYS. Birth ball for pregnant women in labour research protocol: a multi-centre randomised controlled trial. BMC pregnancy and childbirth. 2019;19(1):153-.	No	No relevant information/Diffrent aim
796	Yildirim G, Sahin NH. The effect of breathing and skin stimulation techniques on labour pain perception of Turkish women. Pain research & management. 2004;9(4):183‐7.	No	No relevant information/Diffrent aim
797	Yuksel H, Cayir Y, Kosan Z, Tastan K. Effectiveness of breathing exercises during the second stage of labor on labor pain and duration: a randomized controlled trial. Journal of integrative medicine. 2017;15(6):456‐61.	No	No relevant information/Diffrent aim
798	Barakat, R., et al., Exercise during pregnancy improves maternal glucose screen at 24–28 weeks: a randomised controlled trial. British Journal of Sports Medicine, 2012. 46(9): p. 656-661.	Yes
799	Barakat, R., et al., Exercise during pregnancy is associated with a shorter duration of labor. A randomized clinical trial. European Journal of Obstetrics & Gynecology and Reproductive Biology, 2018. 224: p. 33-40.	Yes
800	Barakat, R., et al., Exercise during pregnancy protects against hypertension and macrosomia: randomized clinical trial. American journal of obstetrics and gynecology, 2016. 214(5): p. 649. e1-649. e8.	Yes
801	Barakat, R., et al., Exercise during pregnancy and gestational diabetes-related adverse effects: a randomised controlled trial. British journal of sports medicine, 2013. 47(10): p. 630-636.	Yes
802	Yekefallah, L., et al., The effect of yoga on the delivery and neonatal outcomes in nulliparous pregnant women in Iran: a clinical trial study. BMC Pregnancy and Childbirth, 2021. 21(1): p. 1-8.	Yes
803	Barakat, R., et al., Exercise during pregnancy reduces the rate of cesarean and instrumental deliveries: results of a randomized controlled trial. The Journal of Maternal-Fetal & Neonatal Medicine, 2012. 25(11): p. 2372-2376.	Yes
804	Barakat, R., et al., Exercise during pregnancy improves maternal health perception: a randomized controlled trial. American journal of obstetrics and gynecology, 2011. 204(5): p. 402. e1-402. e7.	Yes
805	Bolanthakodi, C., et al., Prenatal yoga: Effects on alleviation of labor pain and birth outcomes. The Journal of Alternative and Complementary Medicine, 2018. 24(12): p. 1181-1188.	Yes
806	del Carmen Carrascosa, M., et al., Effect of aerobic water exercise during pregnancy on epidural use and pain: A multi-centre, randomised, controlled trial. Midwifery, 2021. 103: p. 103105.	Yes
807	Ghandali, N.Y., et al., The effectiveness of a Pilates exercise program during pregnancy on childbirth outcomes: a randomised controlled clinical trial. BMC Pregnancy and Childbirth, 2021. 21(1): p. 1-11.	Yes
808	Haakstad, L.A. and K. Bø, The marathon of labour—Does regular exercise training influence course of labour and mode of delivery?: Secondary analysis from a randomized controlled trial. European Journal of Obstetrics & Gynecology and Reproductive Biology, 2020. 251: p. 8-13.	Yes
809	Jahdi, F., et al., Yoga during pregnancy: The effects on labor pain and delivery outcomes (A randomized controlled trial). Complementary therapies in clinical practice, 2017. 27: p. 1-4.	Yes
810	Mohyadin, E., Z. Ghorashi, and Z. Molamomanaei, The effect of practicing yoga during pregnancy on labor stages length, anxiety and pain: a randomized controlled trial. Journal of Complementary and Integrative Medicine, 2021. 18(2): p. 413-417.	Yes
811	Perales, M., et al., Regular exercise throughout pregnancy is associated with a shorter first stage of labor. American Journal of Health Promotion, 2016. 30(3): p. 149-157.	Yes
812	Price, B.B., S.B. Amini, and K. Kappeler, Exercise in pregnancy: effect on fitness and obstetric outcomes-a randomized trial. Med Sci Sports Exerc, 2012. 44(12): p. 2263-9.	Yes
813	Silveira, L.C.d. and C.A.d.M. Segre, Physical exercise during pregnancy and its influence in the type of birth. Einstein (São Paulo), 2012. 10: p. 409-414.	Yes
814	Zvandasara P, Saungweme G, Mlambo J, Chidembo W, Madzivanzira N, Mwanjira C. Induction of labour with titrated oral misoprostol suspension. A comparative study with vaginal misoprostol. Cent Afr J Med. 2008;54(9-12):43-9.	No	No relevant information/Diffrent aim
