# Supplementary material for: Effects of physical exercise during pregnancy on delivery outcomes: Systematic review and meta-analysis of randomized controlled trials
Source: PLoS One. 2025 Jul 23;20(7):e0326868. doi: 10.1371/journal.pone.0326868 (PMC12286345; doi:10.1371/journal.pone.0326868)
Supplement: S5 File — (XLSX) [file pone.0326868.s005.xlsx]

## Sheet: Extraction sheet
Study ID	Author	Year	Country	Continent	Design	N_ EG	N_ CG	N	Attrition_EG(%)	Attrition_CG(%)	Intervention	Control	Types of exercise	Ferquency (days/week)	Session length _min	session min/week	Intensity	Duration (weeks)	Trimester at start	Age (mean) _EG	Age (sd) _EG	Age (mean) _CG	Age (sd) _CG	BMI (mean) _EG	BMI (sd) _EG	BMI (mean) _CG	BMI (sd) _CG	Smoker _EG	Non-smoker _EG	Smoker _CG	Non-smoker _CG	exercise before active _(EG)	exercise before sedentary _(EG)	exercise beforeactive _(CG)	exercise before sedentary _(CG	parity =0 _(EG)	parity>=1 _(EG)	parity=0 _(CG)	parity >=1 _(CG)	upto college _(EG)	college & above _(EG)	upto College _(CG)	college & above _(CG)	Active Job _(EG)	Housewife _(EG)	Sedentary Job _(EG)	Active Job _(CG)	Housewife _(CG)	Sedentary _Job (CG)
1	Barakat et al.	2011	Spain	Europe	RCT	40	40	80	0	0	Exercise	standard care	Aerobic	3	40	120	Moderate	28	1	31	3	30	3	23.9	3	24.8	4	3	23	6	22					26	8	12	21	19	15	25	8	17	3	14	14	5	14
2	Barakat et al.(A)	2012	Spain	Europe	RCT	138	152	290	0	0	Excercie	standard care	Aerobic	3	42	127	Moderate	31	1	31.4	3.2	31.7	4.5	24	4.3	23.6	4									88	50	83	69	109	29	107	45	55	25	58	51	33	68
3	Barakat et al.(B)	2012	Spain	Europe	RCT	50	50	100	0	0	Exercise	standard care	Aerobic	3	40	120	Moderate	28	1	32	4	31	3	22.7	2.8	23	2.9	2	27	3	27	32	8	29	14	26	14	21	22					15	4	21	13	7	23
4	Barakat et al.	2013	Spain	Europe	RCT	137	114	251	21(15.3)	21(18.4)	Exercise	standard care	Aerobic	3	57	171	Moderate	28	1	31.57	3.87	31.51	3.92	23.78	4.4	24.09	4.32	11	96	12	77					65	42	48	41
5	Barakat et al.	2016	Spain	Europe	RCT	420	420	840	38(9.0)	37(8.8)	Exercise	standard care	Aerobic	3	52	157	Moderate	30	1	31.6	4.2	31.8	4.5	23.6	3.8	23.4	3.8	40	342	54	329	61	321	70	313	259	123	229	154					139	72	171	142	93	148
6	Barakat et al.	2018	Spain	Europe	RCT	255	253	508	28(10.9)	51(20.2)	Excercie	standard care	Aerobic	3	57	172	Moderate	28	1	31.77	4.56	31.25	3.36	23.37	3.37	23.69	3.78	42	160	43	186	185	42	144	58	141	86	142	60	93	114	157	45	81	30	115	69	57	76
7	PRICE et al.	2012	USA	North America	RCT	43	48	91	12(27.9)	12(25.0)	Excercie	standard care	Aerobic	4	53	210	Moderate	23	2	30.5	5	27.6	7.3	26.6	3.1	28.7	5.4									17	7	10	20
8	Silveira et al.	2012	Spain	Europe	RCT	37	29	66	0	0	Exercise	standard care	Aerobic	2	40	80	Moderate	28	1																		37		29	26	11	35	1
9	Perales et al.	2014	Spain	Europe	RCT	122	117	239	28(22.9)	20(17.1)	Exercise	standard care	Aerobic	3	57	172	Moderate	28	1	31.4	3.7	31.8	4	23.1	3	24	4	5	78	7	76					49	34	51	32	46	27	44	29	21	35	27	22	22	39
10	Chethana et al.	2018	India	Asia	RCT	100	100	200	25(25.0)	25(25.0)	Excercie	standard care	Yoga	3	30	90	Moderate	10	3	23.98	3.39	23.45	3.42	23.06	2.33	22.92	1.62									100		100		56	62	19	13
11	Jahdi et al.	2016	Iran	Asia	RCT	30	30	60	0	0	Excercie	standard care	Yoga	3	60	180	Moderate	12	3	26.66	3.7	28.23	5.05	24.4	2.9	23.7	3.1										30	0	30
12	Mohyadin et al.	2020	Iran	Asia	RCT	42	42	84	0	0	Excercie	standard care	Yoga	3	60	180	Moderate	12	3	25.43	4.58	24.07	3.86	23.58	3.92	24.37	2.94									42	0	42		19	22	23	20	9	7	0	33	35	0
13	Yekefallah et al.	2021	Spain	Europe	RCT	35	35	70	0	0	Exercise	standard care	Yoga	2	75	150	Moderate	12	3	27.45	4.5	26.82	4.38	23.87	2.3	23.47	2.21									35		35		5	14	29	6	10	25
14	Ghandali et al.	2020	Iran	Asia	RCT	55	55	110	4(7.3)	3(5.5)	Exercise	standard care	Pilate	2	45	90	Moderate	12	3	25.16	4.41	23.81	4.3	22.71	1.57	22.38	1.52										55	0	55	31	19	31	19	4	47		3	49
15	Carrascosa et al.	2021	Spain	Europe	RCT	148	145	293	2(1.35)	2(1.37)	Excercie	standard care	Aquatic	3	45	135	Moderate	21	2	31.1	4.1	31.5	4.2	23.5	3.2	23.4	3.1	11	132	25	115					148	0	145		69	78	68	74
16	Haakstad et al.	2020	Norway	Europe	RCT	52	53	105	9(17.3)	6(11.3)	Excercie	standard care	Aquatic	2	60	120	Moderate	26	2	31.2	3.6	30.3	4.4	23.8	3.8	23.5	3.9	2	50	1	52	18	34	20	32	52	0	53	0	24	23	0		43	35	10	44	36	13
[truncated: 48 more columns]

## Sheet: Name of extractors
Name of data extractors	Date of data extraction
Betelhem Abebe Andargie	October ,2023
Abdrehman Legas	October ,2023
